# Supplementary material for: Identification of a c-type heme oxygenase and its function during acclimation of cyanobacteria to nitrogen fluctuations
Source: Commun Biol. 2023 Sep 15;6:944. doi: 10.1038/s42003-023-05315-x (PMC10504260; doi:10.1038/s42003-023-05315-x)
Supplement: Supplementary file 4 — Supplementary Data 1 [file 42003_2023_5315_MOESM4_ESM.xlsx]

## Sheet: Fig.1b
Fig. 1a
Time (h)	-12	0	4	8	12	18	24
CpcA	88.7981	100	135.953	264.066	450.439	640.189	657.523
	93.4378	100	128.387	300.102	581.436	777.344	774.767
	91.4664	100	145.794	265.128	496.095	699.73	696.682
	91.4238	100	127.25	241.229	450.283	629.787	643.34
Average	91.2815	100	134.346	267.631	494.563	686.762	693.078
SD	1.90361	0	8.55379	24.2929	61.7977	67.7948	58.9468
Time (h)	-12	0	4	8	12	18	24
ApcA	86.9774	100	143.432	191.724	371.766	492.054	547.647
	94.6026	100	137.962	193.374	331.157	405.926	462.951
	89.7533	100	163.465	214.86	381.373	498.125	518.221
	95.9744	100	121.148	165.601	400.276	599.156	643.332
Average	91.8269	100	141.502	191.39	371.143	498.815	543.038
SD	4.19224	0	17.4441	20.1656	29.1701	79.0418	75.52
Time (h)	-12	0	4	8	12	18	24
PsaB	102.044	100	143.365	193.447	208.807	399.674	480.805
	91.3966	100	133.207	195.93	203.177	433.009	574.277
	95.5461	100	124.352	158.214	171.333	350.854	420.348
Average	96.3288	100	133.641	182.53	194.439	394.513	491.81
SD	5.36649	0	9.5137	21.0951	20.2075	41.3199	77.5524
Time (h)	-12	0	4	8	12	18	24
PsaD	73.0922	100	118.737	110.987	134.656	233.009	293.589
	74.2952	100	118.299	115.951	170.69	380.505	400.673
	77.7586	100	114	120.016	154.751	340.495	368.039
Average	75.0487	100	117.012	115.651	153.366	318.003	354.101
SD	2.42274	0	2.61782	4.52205	18.0566	76.2766	54.8858
Time (h)	-12	0	4	8	12	18	24
D1	112.928	100	97.993	130.525	138.337	324.433	381.855
	115.085	100	98.5668	111.588	120.477	289.662	312.208
	125.968	100	106.731	117.113	122.294	262.665	311.649
Average	117.994	100	101.097	119.742	127.036	292.253	335.237
SD	6.98928	0	4.88772	9.73847	9.82925	30.9653	40.3733
Time (h)	-12	0	4	8	12	18	24
PsbO	104.537	100	93.8642	108.645	187.043	430.82	533.168
	104.326	100	92.4567	89.5977	179.534	379.415	410.153
	102.391	100	94.5276	92.9413	166.553	353.823	440.964
Average	103.751	100	93.6162	97.0612	177.71	388.019	461.428
SD	1.18237	0	1.05752	10.1699	10.366	39.2129	64.0097
Time (h)	-12	0	4	8	12	18	24
NdhI	109.2	100	104.647	109.79	112.226	123.585	133.843
	109.999	100	106.25	111.213	114.076	124.594	127.702
	110.109	100	108.108	114.155	116.732	126.4	132.238
Average	109.769	100	106.335	111.719	114.345	124.86	131.261
SD	0.496304	0	1.73197	2.2258	2.2649	1.42654	3.18483

## Sheet: Fig.1e
Fig. 1e
Time	-12	0	4	8	12	18	24
Fv/Fm (%)	42.6641	44.0863	47.8786	76.0844	73.9512	76.3214	89.3577
	41.005	44.3233	46.9306	74.4252	76.3214	80.3508	94.3352
	41.9531	47.6416	54.5153	82.247	79.4027	77.0325	93.15
	42.9012	44.3233	57.3596	86.0393	80.3508	76.0844	95.5203
	45.2714	45.5084	42.9012	73.0031	74.8993	83.4321	89.3577
	44.0863	44.7973	42.9012	74.4252	77.0325	84.6172	95.5203
	44.3233	44.3233	55.4634	68.0256	79.1657	79.8767	96.4684
	42.9012	42.9012	53.3302	74.4252	78.6916	89.5947	98.1275
	46.2195	48.8267	49.0638	74.6622	67.5516	83.9061	90.5428
	50.0119	47.6416	48.8267	78.4546	67.0775	87.2245	95.0462
	44.3233	44.7973	55.4634	71.3439	70.3958	83.6691	96.7054
	45.0344	45.2714	55.9374	75.8474	71.818	85.0913	93.15
Average	44.2245	45.3702	50.8809	75.7486	74.7215	82.2667	93.9401
SD	2.34958	1.75769	5.11895	4.75386	4.61836	4.34994	2.90351
Time	-12	0	4	8	12	18	24
Pm (%)	28.7302	28.7302	36.6667	45.5556	56.3492	78.8889	94.127
	30.1587	29.5238	37.3016	44.2857	55.3968	79.5238	92.6984
	30.7937	29.0476	37.4603	47.4603	55.873	76.8254	93.8095
	31.5873	27.9365	36.5079	45.5556	56.1905	79.5238	89.3651
	25.873	27.9365	33.8095	41.1111	50.6349	85.873	96.6667
	27.9365	26.6667	35.7143	45.2381	53.1746	88.4127	92.8571
	25.5556	29.6825	32.0635	37.9365	50.1587	87.4603	99.5238
	26.8254	25.7143	30.6349	38.4127	52.5397	91.9048	95.5556
	25.3968	27.1429	32.6984	49.3651	58.4127	88.4127	93.1746
	25.873	26.0317	34.9206	42.381	60.7937	87.619	94.127
	25.3968	26.3492	33.9683	46.9841	57.9365	90.4762	93.0159
	26.8254	25.873	34.6032	45.873	60.1587	87.4603	96.0317
Average	27.5794	27.5529	34.6958	44.1799	55.6349	85.1984	94.246
SD	2.23776	1.45393	2.1621	3.54436	3.45944	5.08438	2.51624
Time	-12	0	4	8	12	18	24
F683/F654	0	0	0	38.0129	87.5977	96.022	93.1901
	0	0	0	39.4897	77.8135	97.5556	99.4768
	0	0	0	35.0817	79.9797	87.7918	99.9644
	0	0	0	37.7513	82.2305	88.8789	92.9751
	0	0	0	40.6327	80.5399	88.9747	97.6123
	0	0	0	34.9842	82.7727	83.6602	92.6562
Average	0	0	0	37.6587	81.8223	90.4805	95.9791
SD	0	0	0	2.28583	3.33273	5.27909	3.42427

## Sheet: Fig.2a
Fig. 2a
gene_id	baseMean	baseMean_control_HN_0h	baseMean_case_HN_4h	foldChange	log2FoldChange	pval	expression_HN_0h_1st	expression_HN_0h_2nd	expression_0h_3rd	expression_HN_4h_1st	expression_HN_4h_2nd	expression_4h_3rd	gene_biotype	product	Dbxref
sll1745	17756.9	1317.57	34196.2	25.954	4.69788	3.45769e-22	429	503	449	8203	6704	8005	protein_coding	50S ribosomal protein L10	Genbank:WP_010872047.1
sll1578	131455	10233	252676	24.6924	4.62599	2.48721e-07	4836	4240	2310	70328	60436	41741	protein_coding	C-phycocyanin alpha chain	Genbank:WP_010871860.1
sll1809	5073.15	404.225	9742.07	24.1006	4.591	6.82633e-23	192	187	174	2741	2588	3261	protein_coding	30S ribosomal protein S8	Genbank:WP_010871966.1
sll1580	44846.8	3640.18	86053.5	23.6399	4.56315	6.64758e-07	680	964	582	13403	11597	7706	protein_coding	photosystem I reaction center subunit XII	Genbank:WP_010871858.1
sll1805	5309.44	431.886	10187	23.5872	4.55994	1.16735e-22	205	172	196	2796	2450	3406	protein_coding	50S ribosomal protein L16	Genbank:WP_010871972.1
sll1577	118509	9887.51	227130	22.9714	4.52177	7.46402e-07	3347	4396	2465	61575	49176	35357	protein_coding	C-phycocyanin beta chain	Genbank:WP_010871861.1
sll1808	8176.32	689.356	15663.3	22.7216	4.50599	2.4158e-22	302	200	207	3284	3014	3955	protein_coding	50S ribosomal protein L5	Genbank:WP_014407080.1
sll1579	49618.2	4187.3	95049	22.6994	4.50458	5.20615e-07	1086	1097	568	15485	13892	9151	protein_coding	photosystem I reaction center subunit XII	Genbank:WP_010871859.1
sll1806	4837.42	408.506	9266.33	22.6834	4.50357	3.85063e-22	179	216	213	2945	2614	3320	protein_coding	50S ribosomal protein L14	Genbank:WP_010871969.1
ssl3093	5447.87	479.881	10415.9	21.7051	4.43996	2.95138e-14	311	410	309	4888	4902	4424	protein_coding	photosystem I reaction center subunit XII	Genbank:WP_010871857.1
sll1746	11277.6	998.962	21556.2	21.5786	4.43153	6.87045e-21	491	480	452	6926	5766	6779	protein_coding	50S ribosomal protein L7/L12	Genbank:WP_010872046.1
sll1807	5506.79	498.552	10515	21.0912	4.39857	2.70002e-21	358	200	252	3491	3168	4042	protein_coding	50S ribosomal protein L24	Genbank:WP_010871968.1
sll1804	9534.6	890.355	18178.8	20.4175	4.35174	2.90426e-21	188	239	248	2924	2517	3527	protein_coding	30S ribosomal protein S3	Genbank:WP_010871973.1
ssl3437	4368.69	412.473	8324.91	20.1829	4.33506	9.99935e-21	417	260	263	3948	3692	4232	protein_coding	30S ribosomal protein S17	Genbank:WP_010871970.1
ssl3436	4466.23	424.258	8508.21	20.0543	4.32584	8.47297e-21	479	287	308	4420	4039	5107	protein_coding	50S ribosomal protein L29	Genbank:WP_010871971.1
sll1810	7546.23	742.264	14350.2	19.333	4.273	1.97097e-20	261	249	248	3070	2884	3396	protein_coding	50S ribosomal protein L6	Genbank:WP_010871965.1
slr0009	30577.4	3065.51	58089.2	18.9493	4.24407	4.57789e-13	309	534	309	5197	4522	4431	protein_coding	form I ribulose bisphosphate carboxylase large subunit	Genbank:WP_010873418.1
ssl3432	3879.08	396.079	7362.08	18.5874	4.21625	2.70862e-20	180	319	267	3092	2598	3734	protein_coding	30S ribosomal protein S19	Genbank:WP_010871975.1
sll1813	4386.8	470.534	8303.06	17.646	4.14127	1.55748e-19	146	244	179	2264	1965	2328	protein_coding	50S ribosomal protein L15	Genbank:WP_010871962.1
sll1802	11528.6	1238.4	21818.8	17.6185	4.13902	4.03349e-20	192	347	260	3031	2527	3884	protein_coding	50S ribosomal protein L2	Genbank:WP_010871976.1
sll1185	2272.28	254.504	4290.06	16.8565	4.07524	1.67708e-18	57	38	44	489	465	511	protein_coding	oxygen-dependent coproporphyrinogen oxidase	Genbank:WP_010871493.1
sll1812	8686.27	982.668	16389.9	16.679	4.05996	8.54967e-19	465	291	298	3621	3511	3857	protein_coding	30S ribosomal protein S5	Genbank:WP_010871963.1
sll1811	5675.79	663.71	10687.9	16.1032	4.00928	1.81627e-18	411	326	273	3543	3175	3567	protein_coding	50S ribosomal protein L18	Genbank:WP_010871964.1
ssr1698	37.4948	4.45579	70.5339	15.8297	3.98456	2.29424e-08	3	2	3	27	25	34	protein_coding	HugZ family protein	Genbank:WP_010871784.1
sll1323	1704.45	211.21	3197.68	15.1398	3.92028	8.10817e-18	93	73	109	797	719	1176	protein_coding	ATP synthase subunit b'	Genbank:WP_010871368.1
sll1803	6400.98	802.205	11999.8	14.9585	3.90289	6.51228e-18	521	369	327	3858	3399	4336	protein_coding	50S ribosomal protein L22	Genbank:WP_010871974.1
sll1471	179.801	22.5553	337.046	14.9431	3.9014	2.3215e-13	2	5	8	53	51	50	protein_coding	phycobilisome rod-core linker polypeptide CpcG	Genbank:WP_010874215.1
slr2067	50672.6	6371.3	94973.8	14.9065	3.89787	1.15767e-17	2276	2419	2548	23730	20863	23679	protein_coding	allophycocyanin alpha chain	Genbank:WP_010872503.1
sll1324	1684.92	213.087	3156.75	14.8144	3.88893	2.55487e-17	73	53	99	647	576	888	protein_coding	F0F1 ATP synthase subunit B	Genbank:WP_010871367.1
sll1321	7776.98	1003.25	14550.7	14.5036	3.85834	9.70038e-18	255	489	473	3880	3138	4610	protein_coding	ATP synthase subunit I	Genbank:WP_010871371.1
slr0011	9291.55	1200.52	17382.6	14.4792	3.85591	4.64213e-14	631	528	427	5144	4569	4723	protein_coding	hypothetical protein	Genbank:WP_010873419.1
ssl2615	2310.42	304.369	4316.48	14.1817	3.82596	6.4591e-17	188	228	268	2015	1878	2306	protein_coding	ATP synthase F0 subunit C	Genbank:WP_010871369.1
sll1325	2091.06	281.768	3900.36	13.8424	3.79102	1.21098e-16	89	85	108	777	761	937	protein_coding	F0F1 ATP synthase subunit delta	Genbank:WP_010871366.1
slr0012	7648.17	1034.62	14261.7	13.7846	3.78498	2.99985e-14	651	541	482	4974	4748	4716	protein_coding	ribulose bisphosphate carboxylase small subunit	Genbank:WP_010873420.1
sll1326	9465.07	1290.32	17639.8	13.6709	3.77304	2.13247e-16	161	126	194	1365	1319	1376	protein_coding	F0F1 ATP synthase subunit alpha	Genbank:WP_010871365.1
sll1800	11185.4	1532.79	20838	13.5949	3.76499	2.105e-17	374	580	337	3874	3289	4555	protein_coding	50S ribosomal protein L4	Genbank:WP_010871978.1
sll1801	6584.53	931.715	12237.3	13.1342	3.71526	7.21167e-17	707	566	402	4533	4128	5600	protein_coding	50S ribosomal protein L23	Genbank:WP_010871977.1
sll1322	8804.92	1253.87	16356	13.0444	3.70536	1.08409e-16	287	322	304	2465	2220	3073	protein_coding	F0F1 ATP synthase subunit A	Genbank:WP_041425905.1
sll1799	12812.4	1835.03	23789.8	12.9643	3.69647	3.21588e-17	424	677	425	4146	3511	5786	protein_coding	50S ribosomal protein L3	Genbank:WP_010871979.1
slr1986	52151.1	7537.72	96764.5	12.8374	3.68228	1.00638e-13	2848	2960	2722	24327	21996	22680	protein_coding	allophycocyanin subunit beta	Genbank:WP_010872504.1
ssr3383	7159.01	1054.41	13263.6	12.5792	3.65296	5.407e-16	774	1038	1019	7719	6904	8224	protein_coding	photosystem I reaction center subunit XII	Genbank:WP_010872505.1
sll1327	4333.25	660.799	8005.7	12.1152	3.59874	2.18886e-15	130	110	151	992	901	1091	protein_coding	F0F1 ATP synthase subunit gamma	Genbank:WP_010871364.1
sll0253	1215.64	192.123	2239.15	11.6548	3.54285	0.0266204	89	63	43	608	612	56	protein_coding	hypothetical protein	Genbank:WP_010872562.1
sll1744	14879	2505.45	27252.5	10.8773	3.44325	1.02776e-14	709	612	618	4536	3884	5015	protein_coding	50S ribosomal protein L1	Genbank:WP_010872048.1
sll1874	308.905	53.8644	563.945	10.4697	3.38815	0.0450029	16	6	6	62	91	7	protein_coding	magnesium-protoporphyrin IX monomethyl ester (oxidative) cyclase	Genbank:WP_010872843.1
sll1184	14020.6	2468.1	25573.1	10.3614	3.37315	2.03295e-06	848	628	401	4385	4366	3179	protein_coding	Heme oxygenase 1	Genbank:WP_010871494.1
sll0771	1392.05	248.508	2535.6	10.2033	3.35096	0.000611497	53	26	19	259	210	122	protein_coding	MFS transporter	Genbank:WP_010873345.1
slr0749	4085.46	756.045	7414.87	9.80744	3.29388	0.0348575	254	144	89	1007	1478	196	protein_coding	ferredoxin:protochlorophyllide reductase (ATP-dependent) iron-sulfur ATP-binding protein	Genbank:WP_041426077.1
sll1635	143.636	27.4793	259.793	9.45412	3.24094	1.2032e-10	7	7	9	49	30	67	protein_coding	FAD-dependent thymidylate synthase	Genbank:WP_010871702.1
slr0335	34272.7	6686.97	61858.4	9.25058	3.20954	6.20411e-08	460	494	403	2756	2777	2316	protein_coding	phycobiliprotein ApcE	Genbank:WP_010873271.1
slr1166	184.019	35.9703	332.067	9.2317	3.2066	1.48305e-06	4	6	8	28	20	74	protein_coding	glycosyltransferase	Genbank:WP_010872956.1
sll1743	4797.65	967.934	8627.37	8.91318	3.15594	1.08638e-12	414	388	463	2380	2064	2742	protein_coding	50S ribosomal protein L11	Genbank:WP_010872049.1
slr1329	11628.3	2411.43	20845.2	8.64434	3.11176	1.69991e-12	318	254	362	1574	1510	2049	protein_coding	F0F1 ATP synthase subunit beta	Genbank:WP_010872712.1
slr0506	1432.51	299.405	2565.62	8.56905	3.09913	3.35523e-07	59	40	76	309	328	265	protein_coding	protochlorophyllide oxidoreductase	Genbank:WP_010873808.1
slr1330	1390.64	293.368	2487.92	8.48054	3.08416	2.55607e-12	100	117	183	632	572	1021	protein_coding	F0F1 ATP synthase subunit epsilon	Genbank:WP_010872713.1
ssl0483	2173.89	462.75	3885.03	8.39553	3.06962	7.57834e-09	334	518	388	2453	2103	2105	protein_coding	hypothetical protein	Genbank:WP_010873136.1
sll0258	4964.76	1091.63	8837.9	8.09605	3.01722	4.66699e-07	398	466	366	2369	2031	1852	protein_coding	cytochrome c-550	Genbank:WP_010873135.1
ssr0390	1312.53	292.399	2332.67	7.97769	2.99597	0.00043202	241	228	140	1259	1025	685	protein_coding	photosystem I reaction center subunit PsaK	Genbank:WP_010871349.1
slr0737	15198.1	3454.86	26941.3	7.7981	2.96312	8.42236e-05	2622	1157	780	7728	8141	5324	protein_coding	photosystem I reaction center subunit II	Genbank:WP_010871317.1
sll1654	1496.65	343.213	2650.09	7.72143	2.94887	0.0121035	131	196	119	906	873	280	protein_coding	universal stress protein	Genbank:WP_020861404.1
slr1655	10184.6	2350.77	18018.4	7.6649	2.93827	5.49708e-05	658	1164	836	5015	4463	3299	protein_coding	photosystem I reaction center protein subunit XI	Genbank:WP_010874254.1
sll1815	1908.53	445.687	3371.37	7.56443	2.91923	3.24728e-11	193	131	115	683	629	806	protein_coding	adenylate kinase	Genbank:WP_010871960.1
sll1525	8078.47	1893.08	14263.9	7.53475	2.91356	2.0678e-11	375	325	354	1633	1425	2052	protein_coding	phosphoribulokinase	Genbank:WP_010873078.1
sll0427	9912.41	2361.17	17463.6	7.39617	2.88678	2.94142e-10	609	419	588	2623	2279	2446	protein_coding	photosystem II manganese-stabilizing polypeptide	Genbank:WP_010873097.1
sll1031	3382.08	805.863	5958.29	7.39367	2.88629	1.44858e-11	46	107	56	339	299	420	protein_coding	carbon dioxide concentrating mechanism protein CcmM	Genbank:WP_014407066.1
slr1763	350.064	83.8516	616.276	7.34961	2.87767	4.39439e-10	11	10	18	58	44	85	protein_coding	class I SAM-dependent methyltransferase	Genbank:WP_010871689.1
sll0542	1933.51	464.997	3402.02	7.31622	2.8711	0.00209972	53	45	30	229	226	112	protein_coding	acetate--CoA ligase	Genbank:WP_010873726.1
slr0750	2212.67	540.878	3884.46	7.18178	2.84434	0.0537436	115	67	28	357	443	54	protein_coding	ferredoxin:protochlorophyllide reductase (ATP-dependent) subunit N	Genbank:WP_010874227.1
sll1032	475.389	116.752	834.026	7.14357	2.83664	1.25964e-10	21	36	29	125	102	195	protein_coding	hypothetical protein	Genbank:WP_010871402.1
sll1282	539.332	132.662	946.001	7.13089	2.83408	1.32879e-10	36	43	71	192	162	363	protein_coding	6%2C7-dimethyl-8-ribityllumazine synthase	Genbank:WP_010872197.1
slr1808	1788.17	449.029	3127.32	6.96462	2.80004	6.38101e-10	65	47	85	293	259	300	protein_coding	glutamyl-tRNA reductase	Genbank:WP_010872368.1
sll1260	5671.61	1450.47	9892.75	6.82038	2.76985	1.02622e-10	288	330	372	1352	1154	1934	protein_coding	30S ribosomal protein S2	Genbank:WP_010872772.1
sll1767	3453.43	899.808	6007.06	6.67593	2.73897	4.05824e-10	483	481	490	2105	1792	2308	protein_coding	30S ribosomal protein S6	Genbank:WP_010872311.1
smr0004	1113.23	292.081	1934.39	6.62277	2.72743	0.00124732	181	767	255	2243	1772	1215	protein_coding	photosystem I reaction center subunit VIII	Genbank:WP_010874255.1
slr1835	211535	55678.6	367391	6.59842	2.72212	0.00217078	4061	5711	3880	20850	22706	11522	protein_coding	photosystem I core protein PsaB	Genbank:WP_010872068.1
sll0006	920.323	242.684	1597.96	6.58454	2.71908	2.97919e-10	38	36	39	136	129	232	protein_coding	aspartate aminotransferase	Genbank:WP_010873432.1
sll1317	4247.77	1125.82	7369.73	6.54611	2.71064	1.61968e-10	160	185	295	655	751	1386	protein_coding	apocytochrome f	Genbank:WP_010872257.1
sml0008	3445.32	924.588	5966.05	6.45266	2.68989	7.74012e-06	2013	712	1647	5882	5848	4802	protein_coding	photosystem I reaction center subunit IX	Genbank:WP_010872732.1
slr2094	4280.55	1151.1	7410	6.43733	2.68646	1.68952e-09	217	172	233	849	785	854	protein_coding	class II fructose-bisphosphatase	Genbank:WP_010872613.1
slr1198	9506.89	2588.65	16425.1	6.34506	2.66563	1.17769e-06	1017	695	545	3375	2754	2745	protein_coding	peroxiredoxin	Genbank:WP_010872009.1
smr0008	1375.74	378.396	2373.09	6.27145	2.6488	1.77904e-09	423	637	667	2341	1986	2701	protein_coding	photosystem II reaction center protein J	Genbank:WP_010871724.1
slr1165	538.845	148.304	929.385	6.26678	2.64772	2.40156e-09	23	18	30	83	72	137	protein_coding	sulfate adenylyltransferase	Genbank:WP_010872955.1
ssr1399	886.271	246.152	1526.39	6.20099	2.6325	3.00836e-10	173	208	249	684	538	1490	protein_coding	30S ribosomal protein S18	Genbank:WP_010873737.1
slr0452	3760.11	1051	6469.22	6.15531	2.62183	0.00143676	147	109	87	480	506	285	protein_coding	dihydroxy-acid dehydratase	Genbank:WP_010874288.1
sll1281	646.888	181.764	1112.01	6.1179	2.61304	5.52776e-09	164	187	176	704	597	780	protein_coding	photosystem II reaction center protein PsbZ	Genbank:WP_014407093.1
slr1124	676.058	191.213	1160.9	6.07125	2.60199	6.72663e-09	26	20	34	91	91	130	protein_coding	histidine phosphatase family protein	Genbank:WP_010871279.1
slr1761	648.327	183.544	1113.11	6.06454	2.6004	1.47014e-08	63	49	56	220	206	210	protein_coding	FKBP-type peptidyl-prolyl cis-trans isomerase	Genbank:WP_010871686.1
ssr1528	191.602	55.0696	328.133	5.95852	2.57495	3.60793e-08	31	38	36	119	109	195	protein_coding	DUF4090 family protein	Genbank:WP_010873682.1
slr0713	368.298	106.116	630.479	5.94139	2.5708	0.00252229	12	15	24	40	35	152	protein_coding	tRNA guanosine(34) transglycosylase Tgt	Genbank:WP_010873988.1
sll1101	1138.89	329.544	1948.23	5.91191	2.56362	2.27364e-08	176	197	196	590	444	1331	protein_coding	30S ribosomal protein S10	Genbank:WP_010872940.1
slr1834	253516	73829.7	433202	5.86759	2.55277	0.0033916	6616	7170	3858	23978	26035	13193	protein_coding	photosystem I core protein PsaA	Genbank:WP_010872067.1
ssl0563	6062.63	1779.54	10345.7	5.8137	2.53946	0.00179199	1722	1264	1020	5433	5375	3126	protein_coding	photosystem I iron-sulfur center protein PsaC	Genbank:WP_002764973.1
slr2034	2061.96	605.648	3518.27	5.8091	2.53832	2.50855e-09	102	101	124	353	328	573	protein_coding	photosynthesis system II assembly factor Ycf48	Genbank:WP_010871720.1
sll0772	1168.24	344.735	1991.74	5.77759	2.53047	0.0211174	53	32	32	165	165	58	protein_coding	hypothetical protein	Genbank:WP_010873344.1
slr1331	1205.7	356.923	2054.48	5.75609	2.52509	5.29705e-09	47	27	57	133	126	234	protein_coding	insulinase family protein	Genbank:WP_010872714.1
ssr3451	3038.6	904.7	5172.51	5.71737	2.51535	4.47664e-09	714	449	947	2121	2002	3644	protein_coding	cytochrome b559 subunit alpha	Genbank:WP_010871721.1
ssl3441	364.931	108.849	621.013	5.70528	2.5123	7.41849e-09	98	92	70	263	252	501	protein_coding	translation initiation factor IF-1	Genbank:WP_010871959.1
sll1030	1152.14	349.086	1955.18	5.60086	2.48565	2.56889e-09	112	334	149	678	644	1025	protein_coding	carbon dioxide concentrating mechanism protein CcmL	Genbank:WP_010871404.1
slr1780	304.224	94.2756	514.173	5.45393	2.4473	0.000646998	54	28	51	92	92	329	protein_coding	Ycf54-like protein	Genbank:WP_010871422.1
sll0735	903.672	280.541	1526.8	5.44234	2.44423	3.25057e-08	40	24	35	103	101	138	protein_coding	glycoside hydrolase family 57 protein	Genbank:WP_010874224.1
sll0630	843.458	262.683	1424.23	5.42187	2.43879	1.1465e-07	77	97	163	394	352	386	protein_coding	hypothetical protein	Genbank:WP_010874152.1
sll1655	1332.51	418.897	2246.13	5.36201	2.42277	0.0118544	79	118	74	364	361	159	protein_coding	biotin--[acetyl-CoA-carboxylase] ligase	Genbank:WP_010871461.1
slr1020	3560.38	1123.01	5997.74	5.34078	2.41705	4.43609e-08	170	170	200	656	532	630	protein_coding	NAD-dependent epimerase/dehydratase family protein	Genbank:WP_010871783.1
slr0244	1847.68	584.414	3110.94	5.32318	2.41229	0.0270707	183	130	60	519	477	169	protein_coding	universal stress protein	Genbank:WP_010871337.1
sll1583	3251.92	1034.48	5469.35	5.28703	2.40246	0.00364042	174	91	77	418	416	235	protein_coding	DNA ligase	Genbank:WP_010871851.1
sll1198	1220.24	392.648	2047.83	5.21543	2.38279	2.35007e-08	138	96	78	322	290	452	protein_coding	tRNA (guanosine(37)-N1)-methyltransferase TrmD	Genbank:WP_010871473.1
slr1459	4319.22	1391.88	7246.56	5.2063	2.38026	3.58707e-08	700	420	409	1622	1513	1894	protein_coding	allophycocyanin subunit beta	Genbank:WP_010874140.1
sll0577	1087.45	350.807	1824.09	5.19968	2.37842	8.68443e-08	146	114	122	417	389	449	protein_coding	pentapeptide repeat-containing protein	Genbank:WP_010874325.1
ssl2084	636.421	208.27	1064.57	5.11149	2.35374	6.55445e-06	117	142	241	413	326	1038	protein_coding	acyl carrier protein	Genbank:WP_010871942.1
sml0003	1463.82	484.549	2443.08	5.04197	2.33399	9.01677e-08	277	701	1567	2097	2368	3873	protein_coding	photosystem II reaction center protein M	Genbank:WP_010871338.1
slr2051	29284.5	9767.12	48801.9	4.99655	2.32093	4.7227e-05	3247	2029	2019	8020	7746	6391	protein_coding	phycobilisome rod-core linker polypeptide CpcG	Genbank:WP_010871747.1
sll0574	222.813	74.3815	371.245	4.9911	2.31936	0.000374157	12	14	24	35	32	113	protein_coding	ABC transporter permease	Genbank:WP_010874331.1
sll0576	526.165	176.555	875.775	4.96036	2.31044	2.62087e-07	38	25	43	105	92	141	protein_coding	SDR family NAD-dependent epimerase/dehydratase	Genbank:WP_020861875.1
sll0145	1073.55	360.763	1786.34	4.95155	2.30788	7.65713e-06	133	92	147	401	373	341	protein_coding	ribosome recycling factor	Genbank:WP_010873180.1
smr0006	1975.74	667.321	3284.16	4.92141	2.29907	9.74414e-08	1062	770	944	2674	2489	3577	protein_coding	cytochrome b559 subunit beta	Genbank:WP_010871722.1
sll1789	21381.9	7247.76	35516	4.90027	2.29286	7.41488e-08	413	294	317	962	962	1290	protein_coding	DNA-directed RNA polymerase subunit beta'	Genbank:WP_010871994.1
sll0860	234.598	79.58	389.617	4.89591	2.29158	2.14948e-07	26	23	36	67	60	159	protein_coding	DUF3110 domain-containing protein	Genbank:WP_010872256.1
sll1818	13586.5	4614.21	22558.8	4.88899	2.28954	3.20921e-08	780	1067	793	2535	2362	3785	protein_coding	DNA-directed RNA polymerase subunit alpha	Genbank:WP_010871955.1
sll1069	2131.73	726.358	3537.1	4.86964	2.28381	2.36546e-08	88	101	133	268	236	570	protein_coding	beta-ketoacyl-[acyl-carrier-protein] synthase II	Genbank:WP_010871941.1
sll1910	1596.86	544.451	2649.26	4.86594	2.28272	1.70785e-07	53	42	31	132	124	137	protein_coding	RNB domain-containing ribonuclease	Genbank:WP_010871910.1
smr0003	105.806	36.1453	175.467	4.85448	2.27932	2.37189e-06	57	51	76	153	117	341	protein_coding	cytochrome b6-f complex subunit 7	Genbank:WP_010873987.1
slr2033	889.249	304.032	1474.47	4.84971	2.2779	1.09728e-07	141	165	175	422	439	683	protein_coding	rubredoxin	Genbank:WP_010871719.1
sll1742	3226.35	1106.61	5346.1	4.83108	2.27234	3.34552e-08	310	312	373	872	752	1615	protein_coding	transcription termination/antitermination protein NusG	Genbank:WP_010872050.1
slr0738	1861.3	638.694	3083.91	4.82847	2.27157	1.56776e-07	99	66	68	218	221	277	protein_coding	anthranilate synthase component I	Genbank:WP_010871318.1
slr1125	129.264	44.49	214.038	4.81091	2.26631	1.55824e-06	6	5	8	14	14	35	protein_coding	glycosyl transferase family 1	Genbank:WP_010871280.1
slr1867	399.611	137.714	661.507	4.80348	2.26408	1.52231e-06	14	24	33	74	71	73	protein_coding	anthranilate phosphoribosyltransferase	Genbank:WP_010872292.1
sll0572	561.422	194.331	928.512	4.77798	2.2564	0.0868729	31	27	15	102	86	17	protein_coding	GTPase	Genbank:WP_010874334.1
sll1814	13770.8	4813.7	22728	4.72152	2.23925	1.38516e-07	848	625	534	1939	1790	2353	protein_coding	preprotein translocase subunit SecY	Genbank:WP_010871961.1
sll1028	1666.34	584.903	2747.78	4.69784	2.232	6.28133e-08	148	567	164	897	885	1126	protein_coding	BMC domain-containing protein	Genbank:WP_010871405.1
sll0629	1006.35	353.536	1659.16	4.69305	2.23053	8.06324e-07	231	213	280	741	658	716	protein_coding	photosystem I reaction center subunit PsaK	Genbank:WP_014407161.1
sll1787	17942	6352.35	29531.6	4.64893	2.2169	1.55037e-07	378	336	350	934	948	1330	protein_coding	DNA-directed RNA polymerase subunit beta	Genbank:WP_010871995.1
ssr1375	934.361	332.329	1536.39	4.6231	2.20886	6.46856e-05	520	247	192	892	998	806	protein_coding	hypothetical protein	Genbank:WP_010872729.1
slr0194	818.142	291.636	1344.65	4.61071	2.20499	0.00153369	62	59	112	145	129	488	protein_coding	ribose-5-phosphate isomerase RpiA	Genbank:WP_010873640.1
slr0536	1458.8	520.498	2397.11	4.60542	2.20333	1.16736e-07	75	82	119	216	205	433	protein_coding	uroporphyrinogen decarboxylase	Genbank:WP_010874048.1
sll1316	2368.25	846.717	3889.79	4.59396	2.19974	7.3591e-08	257	228	397	602	649	1490	protein_coding	cytochrome b6-f complex iron-sulfur subunit	Genbank:WP_020861638.1
sll0384	415.777	148.843	682.712	4.5868	2.19749	0.166543	22	12	80	29	32	334	protein_coding	cobalt ECF transporter T component CbiQ	Genbank:WP_010873610.1
slr0301	3074.53	1103.53	5045.53	4.57219	2.19289	0.146072	150	79	16	305	305	17	protein_coding	pyruvate%2C water dikinase	Genbank:WP_010873895.1
slr0144	9079.88	3259.21	14900.5	4.57183	2.19277	0.0918034	1341	730	200	2750	2663	494	protein_coding	hypothetical protein	Genbank:WP_010873167.1
sll0533	3183.03	1147.09	5218.96	4.54973	2.18578	1.16116e-07	171	107	183	363	316	708	protein_coding	trigger factor	Genbank:WP_010874091.1
ssr1527	54.174	19.5728	88.7753	4.53565	2.18131	0.0492645	21	6	20	21	18	114	protein_coding	molybdopterin converting factor subunit 1	Genbank:WP_010873680.1
sll1821	4865.5	1763.73	7967.26	4.51728	2.17545	3.22134e-07	796	708	630	2017	1779	2426	protein_coding	50S ribosomal protein L13	Genbank:WP_010871952.1
sll1418	618.322	224.521	1012.12	4.50791	2.17246	0.00400645	95	60	66	232	222	139	protein_coding	photosystem II oxygen evolving complex protein PsbP	Genbank:WP_010872644.1
sll1820	6387.87	2323.27	10452.5	4.49903	2.16962	2.12249e-07	455	573	503	1384	1248	1932	protein_coding	tRNA pseudouridine(38-40) synthase TruA	Genbank:WP_010871953.1
sll0947	7342.68	2683.35	12002	4.47278	2.16117	0.098457	1302	927	303	3143	2846	518	protein_coding	ribosome-associated translation inhibitor RaiA	Genbank:WP_010873244.1
smr0007	2049.78	751.051	3348.51	4.45844	2.15654	4.63848e-07	1612	893	1029	3070	2845	4118	protein_coding	photosystem II reaction center protein L	Genbank:WP_010871723.1
slr0903	68.0636	24.9543	111.173	4.45507	2.15545	0.0451951	10	8	13	10	17	79	protein_coding	molybdenum cofactor biosynthesis protein MoaE	Genbank:WP_010873681.1
slr1689	1658.61	608.674	2708.55	4.44992	2.15378	7.17754e-07	200	104	90	353	347	403	protein_coding	DNA-formamidopyrimidine glycosylase	Genbank:WP_010873004.1
sll1029	2142.89	789.164	3496.62	4.4308	2.14757	1.90578e-07	304	733	270	1251	1168	1581	protein_coding	BMC domain-containing protein	Genbank:WP_010871406.1
slr1251	522.073	193.417	850.728	4.39841	2.13698	0.0059647	50	74	81	135	90	444	protein_coding	peptidyl-prolyl cis-trans isomerase	Genbank:WP_010872470.1
sll0026	1413.69	524.881	2302.49	4.38669	2.13313	9.32831e-07	37	42	75	133	116	189	protein_coding	NAD(P)H-quinone oxidoreductase subunit F	Genbank:WP_010874033.1
sll1342	7882.95	2933.82	12832.1	4.37384	2.1289	1.83471e-06	610	396	637	1540	1378	1482	protein_coding	type I glyceraldehyde-3-phosphate dehydrogenase	Genbank:WP_010874115.1
sll0529	1278.4	477.907	2078.9	4.35002	2.12102	2.96865e-06	40	31	51	115	102	111	protein_coding	phosphoketolase	Genbank:WP_010874098.1
slr2136	1250.46	467.813	2033.1	4.34597	2.11968	1.77658e-06	62	69	82	196	181	211	protein_coding	4-hydroxy-3-methylbut-2-en-1-yl diphosphate synthase (ferredoxin)	Genbank:WP_010872347.1
sll1097	3798.97	1434.92	6163.03	4.29504	2.10267	4.70464e-07	336	666	649	1407	1270	2085	protein_coding	30S ribosomal protein S7	Genbank:WP_010872943.1
slr0709	99.2238	37.5246	160.923	4.28846	2.10046	0.000658047	14	19	18	48	52	38	protein_coding	RidA family protein	Genbank:WP_010873979.1
sll0615	200.933	76.1461	325.721	4.27758	2.09679	9.15893e-06	24	12	35	55	47	91	protein_coding	TMEM165/GDT1 family protein	Genbank:WP_010873575.1
slr1646	582.995	221.377	944.613	4.26698	2.09322	3.55937e-06	50	42	88	118	106	302	protein_coding	ribonuclease III	Genbank:WP_010873083.1
smr0005	1794.12	682.171	2906.07	4.26003	2.09086	0.00680362	655	2081	935	4377	3218	2556	protein_coding	photosystem I reaction center subunit XII	Genbank:WP_010871633.1
slr1176	1454.94	554.383	2355.5	4.24888	2.08708	4.716e-06	89	60	94	207	220	203	protein_coding	glucose-1-phosphate adenylyltransferase	Genbank:WP_020861884.1
ssl3445	3838.17	1468.52	6207.81	4.22725	2.07972	7.87525e-07	1264	989	1078	2772	2479	3881	protein_coding	50S ribosomal protein L31	Genbank:WP_010871950.1
sml0001	528.038	203.163	852.912	4.19816	2.06976	2.65899e-06	99	406	432	918	629	1073	protein_coding	photosystem II reaction center protein I	Genbank:WP_010873313.1
sll1822	5233.24	2015.19	8451.3	4.19379	2.06825	1.10366e-06	1058	857	781	2358	2068	2850	protein_coding	30S ribosomal protein S9	Genbank:WP_010871951.1
sll0504	2035.1	784.95	3285.25	4.1853	2.06533	2.74671e-06	114	86	111	270	253	295	protein_coding	diaminopimelate decarboxylase	Genbank:WP_010874055.1
slr1229	278.131	108.176	448.087	4.14221	2.0504	1.41907e-05	11	10	19	27	21	67	protein_coding	SulP family inorganic anion transporter	Genbank:WP_010872144.1
sll1261	2990.1	1164.03	4816.16	4.13749	2.04876	8.21806e-07	385	287	317	807	663	1216	protein_coding	elongation factor Ts	Genbank:WP_010872771.1
sll1091	10613.9	4156.12	17071.7	4.10761	2.0383	1.32889e-06	846	571	470	1511	1505	1959	protein_coding	geranylgeranyl reductase	Genbank:WP_010872959.1
slr0806	532.31	208.612	856.009	4.10336	2.03681	0.000705162	28	17	46	46	52	158	protein_coding	FAD-binding oxidoreductase	Genbank:WP_010872731.1
sll1875	173.452	68.1844	278.72	4.08773	2.0313	0.158611	25	12	13	39	66	11	protein_coding	Heme oxygenase 2	Genbank:WP_010872842.1
sll0578	332.745	131.218	534.272	4.07164	2.02561	1.52797e-05	15	18	29	36	37	104	protein_coding	5-(carboxyamino)imidazole ribonucleotide synthase	Genbank:WP_010874324.1
slr1550	569.241	224.84	913.641	4.06351	2.02273	1.85123e-06	28	20	35	60	49	114	protein_coding	lysine--tRNA ligase	Genbank:WP_010872113.1
sll1070	12912.9	5101.02	20724.9	4.06289	2.02251	2.30593e-06	422	472	504	1213	1043	1397	protein_coding	transketolase	Genbank:WP_010871940.1
sll1454	713.053	282.319	1143.79	4.0514	2.01842	0.0824965	28	17	29	25	25	179	protein_coding	nitrate reductase	Genbank:WP_010872118.1
slr1140	589.64	233.978	945.303	4.04014	2.0144	1.75719e-06	41	29	46	79	73	160	protein_coding	DegT/DnrJ/EryC1/StrS family aminotransferase	Genbank:WP_010871921.1
sll1638	2452.85	973.514	3932.19	4.03917	2.01406	2.41764e-06	520	306	396	874	968	1304	protein_coding	photosystem II protein PsbQ	Genbank:WP_010871697.1
slr1857	1596.49	634.18	2558.79	4.03481	2.0125	3.10947e-06	63	51	51	145	117	164	protein_coding	glycogen debranching enzyme GlgX	Genbank:WP_010872282.1
slr1722	3534.51	1404.48	5664.54	4.03319	2.01192	3.62252e-06	194	213	262	537	534	651	protein_coding	GuaB3 family IMP dehydrogenase-related protein	Genbank:WP_010872539.1
sll1817	5383.15	2153.34	8612.95	3.99981	1.99993	1.04987e-06	1020	1064	921	2258	2136	3641	protein_coding	30S ribosomal protein S11	Genbank:WP_010871956.1
sll1866	242.475	97.3565	387.593	3.98117	1.99319	5.7951e-06	18	24	48	59	51	137	protein_coding	Sua5/YciO/YrdC/YwlC family protein	Genbank:WP_010872853.1
slr0681	1611.71	647.691	2575.73	3.97679	1.9916	0.0197514	132	83	59	273	243	132	protein_coding	calcium/sodium antiporter	Genbank:WP_010871591.1
slr0772	6627.35	2664.97	10589.7	3.97367	1.99047	0.0170934	515	320	121	885	920	477	protein_coding	ferredoxin:protochlorophyllide reductase (ATP-dependent) subunit B	Genbank:WP_010873342.1
slr2072	399.995	161.22	638.77	3.96211	1.98627	2.26092e-05	20	15	23	56	39	50	protein_coding	threonine ammonia-lyase%2C biosynthetic	Genbank:WP_010872036.1
sll1819	5046.78	2046.59	8046.96	3.93189	1.97522	2.1983e-06	1018	1260	878	2491	2427	3285	protein_coding	50S ribosomal protein L17	Genbank:WP_010871954.1
sll0863	82.332	33.6199	131.044	3.89782	1.96267	6.44599e-05	8	17	21	31	24	71	protein_coding	hypothetical protein	Genbank:WP_010872253.1
sll1531	315.753	129.558	501.949	3.87431	1.95394	8.52473e-06	18	8	13	28	24	49	protein_coding	hypothetical protein	Genbank:WP_010873071.1
slr1098	619.219	254.458	983.979	3.86695	1.9512	8.07356e-06	48	64	77	141	137	200	protein_coding	HEAT repeat domain-containing protein	Genbank:WP_041425759.1
sll2002	220.52	90.66	350.381	3.86478	1.95038	2.91447e-05	18	14	26	44	37	64	protein_coding	DUF1092 family protein	Genbank:WP_010872356.1
ssr2831	4656.36	1915.98	7396.74	3.86056	1.94881	0.00949049	2454	1293	1024	4159	4231	2539	protein_coding	photosystem I reaction center subunit IV	Genbank:WP_010873003.1
sll0861	240.814	99.6765	381.951	3.83191	1.93806	6.0241e-06	23	16	22	35	35	90	protein_coding	N-acetylmuramic acid 6-phosphate etherase	Genbank:WP_010872255.1
slr2076	28412	11764.6	45059.3	3.83006	1.93737	8.88672e-06	1396	1252	1373	2947	3357	3386	protein_coding	chaperonin GroEL	Genbank:WP_010872041.1
slr1942	507.8	210.832	804.767	3.8171	1.93248	6.15372e-06	29	20	29	54	47	94	protein_coding	circadian clock protein KaiC	Genbank:WP_010873229.1
sml0005	1047.42	435.504	1659.34	3.81015	1.92985	9.2641e-06	541	627	560	1423	1245	1580	protein_coding	photosystem II reaction center protein K	Genbank:WP_010871703.1
sll1639	803.941	335.062	1272.82	3.79876	1.92553	5.31348e-06	67	71	90	157	151	268	protein_coding	urease accessory protein UreD	Genbank:WP_014407074.1
sll0575	267.224	111.788	422.661	3.78093	1.91874	0.000248501	27	22	33	47	39	131	protein_coding	ABC transporter ATP-binding protein	Genbank:WP_010874330.1
sll0819	14641.4	6167.34	23115.4	3.74804	1.90614	0.00143121	3051	2081	1752	5830	5585	4286	protein_coding	photosystem I reaction center subunit III	Genbank:WP_010872733.1
sll1823	5969.93	2526.39	9413.47	3.72606	1.89765	1.34217e-06	423	320	311	650	610	1427	protein_coding	adenylosuccinate synthase	Genbank:WP_010871948.1
sll1640	244.398	103.735	385.061	3.71197	1.89218	3.57962e-05	22	15	23	36	44	64	protein_coding	carbon-nitrogen hydrolase family protein	Genbank:WP_010871695.1
sll0385	364.879	154.881	574.878	3.71175	1.8921	0.163203	20	16	69	27	26	243	protein_coding	ABC transporter ATP-binding protein	Genbank:WP_010873609.1
slr0623	4802.26	2045.99	7558.53	3.69431	1.88531	0.0282616	1907	1028	575	3167	2946	1542	protein_coding	thioredoxin	Genbank:WP_010873851.1
slr0426	654.707	281.171	1028.24	3.65701	1.87066	8.21517e-06	73	64	85	140	137	266	protein_coding	GTP cyclohydrolase I FolE	Genbank:WP_010873633.1
slr0148	1906.17	819.886	2992.45	3.64984	1.86783	0.070326	438	352	128	860	835	292	protein_coding	2Fe-2S iron-sulfur cluster binding domain-containing protein	Genbank:WP_014407123.1
slr1350	415.592	179.013	652.172	3.64315	1.86519	3.28003e-05	32	23	41	71	56	94	protein_coding	delta(12)-fatty-acid desaturase	Genbank:WP_010872792.1
sll0027	795.169	342.798	1247.54	3.63929	1.86366	1.70365e-05	28	31	68	90	70	141	protein_coding	NADH-quinone oxidoreductase subunit M	Genbank:WP_010874032.1
sll1275	1420.76	612.992	2228.53	3.63549	1.86215	3.06873e-05	65	60	66	161	129	144	protein_coding	pyruvate kinase	Genbank:WP_010872204.1
sll1561	1853.03	804.59	2901.47	3.60615	1.85046	1.67708e-05	57	49	41	104	112	128	protein_coding	L-glutamate gamma-semialdehyde dehydrogenase	Genbank:WP_010872989.1
slr1584	472.515	205.232	739.798	3.60468	1.84987	0.00111447	67	55	37	135	120	101	protein_coding	response regulator transcription factor	Genbank:WP_010874216.1
sll0383	421.541	183.207	659.875	3.6018	1.84872	0.230164	13	25	128	32	32	397	protein_coding	cobalt transporter CbiM	Genbank:WP_010873611.1
sll1835	714.627	311.111	1118.14	3.59402	1.8456	1.98172e-05	96	35	95	130	143	245	protein_coding	curli assembly protein CsgG	Genbank:WP_010871766.1
slr0147	5916.57	2599.16	9233.97	3.55268	1.82891	0.132932	821	612	165	1423	1559	321	protein_coding	hypothetical protein	Genbank:WP_010873170.1
sll0199	6738.8	2963.82	10513.8	3.54737	1.82675	1.93839e-05	958	1510	1818	3079	2869	3910	protein_coding	plastocyanin	Genbank:WP_010873453.1
sll1362	1598.4	703.201	2493.59	3.54606	1.82622	1.95964e-05	47	33	54	92	80	132	protein_coding	isoleucine--tRNA ligase	Genbank:WP_010872175.1
sll1244	3056.6	1351.03	4762.17	3.52485	1.81756	7.52031e-06	642	403	627	952	974	1972	protein_coding	50S ribosomal protein L9	Genbank:WP_010872796.1
sll1527	241.067	106.588	375.546	3.52334	1.81694	2.39688e-05	6	4	7	10	8	23	protein_coding	glycosyltransferase	Genbank:WP_010873074.1
slr2117	29.5122	13.0526	45.9718	3.52203	1.81641	0.0761909	5	0	8	6	3	25	protein_coding	DUF115 domain-containing protein	Genbank:WP_010872678.1
sll0736	170.964	75.7043	266.224	3.51663	1.81419	3.40882e-05	11	9	14	19	16	48	protein_coding	hypothetical protein	Genbank:WP_010874223.1
slr1963	2319.75	1027.68	3611.82	3.51453	1.81333	7.40503e-05	147	167	293	446	433	433	protein_coding	orange carotenoid-binding protein	Genbank:WP_010872811.1
sll1721	961.672	426.685	1496.66	3.50764	1.8105	1.51201e-05	90	63	94	151	145	272	protein_coding	alpha-ketoacid dehydrogenase subunit beta	Genbank:WP_010872075.1
slr2116	32.7525	14.5347	50.9704	3.50681	1.81016	0.0126661	2	1	6	4	4	16	protein_coding	glycosyltransferase family 2 protein	Genbank:WP_010872677.1
sll0017	1335.35	594.002	2076.7	3.49612	1.80576	2.00508e-05	69	79	105	188	137	255	protein_coding	glutamate-1-semialdehyde 2%2C1-aminomutase	Genbank:WP_010873413.1
sll1363	4732.7	2113.66	7351.74	3.4782	1.79834	2.25312e-05	414	338	373	807	702	1002	protein_coding	ketol-acid reductoisomerase	Genbank:WP_071822677.1
slr0710	865.159	388.175	1342.14	3.45758	1.78976	0.00565655	80	46	42	134	125	90	protein_coding	NADP-specific glutamate dehydrogenase	Genbank:WP_010873980.1
sll1456	146.091	65.7776	226.405	3.44198	1.78324	0.000135195	11	13	16	24	23	44	protein_coding	FkbM family methyltransferase	Genbank:WP_010872115.1
slr2045	190.49	85.885	295.095	3.43594	1.7807	0.000105396	16	21	17	36	36	53	protein_coding	metal ABC transporter permease	Genbank:WP_010871741.1
sll0767	3844.33	1733.86	5954.8	3.43442	1.78007	7.62962e-06	986	783	974	1548	1511	3303	protein_coding	50S ribosomal protein L20	Genbank:WP_010873349.1
sll1099	23581.8	10649.7	36514	3.42863	1.77763	4.75648e-05	2214	1416	1329	3843	3229	3477	protein_coding	elongation factor Tu	Genbank:WP_010872941.1
slr0731	579.047	262.364	895.73	3.41407	1.77149	2.36131e-05	34	31	58	69	64	146	protein_coding	DUF3086 domain-containing protein	Genbank:WP_010871305.1
slr1177	505.974	229.92	782.028	3.4013	1.76609	6.52442e-05	34	49	66	100	93	138	protein_coding	TIGR03943 family protein	Genbank:WP_010874303.1
sll0362	1142.56	523.097	1762.03	3.36847	1.75209	9.32967e-05	40	34	35	79	76	76	protein_coding	alanine--tRNA ligase	Genbank:WP_010873146.1
slr2075	5579.56	2556.53	8602.6	3.36495	1.75059	3.51296e-05	1410	1587	1504	2798	3171	3863	protein_coding	co-chaperone GroES	Genbank:WP_020861555.1
slr1887	1308.52	601.812	2015.23	3.3486	1.74356	3.79412e-05	105	109	133	221	209	330	protein_coding	hydroxymethylbilane synthase	Genbank:WP_010872335.1
sll1533	3502.63	1616.34	5388.91	3.33401	1.73726	0.0689357	351	222	119	554	572	228	protein_coding	type IV pilus twitching motility protein PilT	Genbank:WP_010873064.1
sll0222	987.213	456.264	1518.16	3.32737	1.73438	0.000826175	76	54	136	134	110	363	protein_coding	alkaline phosphatase	Genbank:WP_010871352.1
sll1096	4578.46	2119.88	7037.04	3.31955	1.73099	9.01115e-06	1186	827	1125	1650	1532	3913	protein_coding	30S ribosomal protein S12	Genbank:WP_010872944.1
slr0608	262.578	121.596	403.56	3.31886	1.73069	0.000183701	37	30	37	65	69	87	protein_coding	bifunctional phosphoribosyl-AMP cyclohydrolase/phosphoribosyl-ATP diphosphatase HisIE	Genbank:WP_014407168.1
slr0469	8029.16	3718.32	12340	3.3187	1.73062	0.000109971	848	1503	894	2659	1938	2500	protein_coding	30S ribosomal protein S4	Genbank:WP_010873531.1
sll1958	678.421	314.863	1041.98	3.30931	1.72653	4.88802e-05	41	47	79	103	88	176	protein_coding	histidinol-phosphate transaminase	Genbank:WP_014407103.1
sll0807	1536.86	715.815	2357.91	3.29402	1.71985	0.00168588	172	187	213	456	363	343	protein_coding	ribulose-phosphate 3-epimerase	Genbank:WP_010872762.1
slr1839	379.948	177.026	582.87	3.29258	1.71922	3.85836e-05	103	72	120	173	130	354	protein_coding	carbon dioxide-concentrating mechanism protein CcmK	Genbank:WP_010872077.1
slr0150	1079.01	504.324	1653.69	3.27902	1.71327	0.0568974	302	381	179	682	728	315	protein_coding	2Fe-2S iron-sulfur cluster binding domain-containing protein	Genbank:WP_010873173.1
slr1856	433.053	202.521	663.584	3.27661	1.7122	8.64121e-05	178	84	84	220	201	304	protein_coding	STAS domain-containing protein	Genbank:WP_010872281.1
sll0573	142.311	66.8566	217.765	3.25719	1.70363	0.110975	15	16	7	31	33	10	protein_coding	carbamate kinase	Genbank:WP_010874333.1
sll1959	174.109	81.9574	266.261	3.24877	1.69989	0.00110837	11	15	31	26	25	78	protein_coding	histidinol-phosphatase	Genbank:WP_010872489.1
ssr1038	250.712	118.241	383.182	3.24067	1.69629	0.00937229	35	177	36	199	187	167	protein_coding	hypothetical protein	Genbank:WP_010873842.1
sll1214	10243.4	4834.92	15651.9	3.23727	1.69478	3.98154e-05	1016	709	789	1586	1390	2312	protein_coding	magnesium-protoporphyrin IX monomethyl ester (oxidative) cyclase	Genbank:WP_010871211.1
slr0145	2416.5	1140.88	3692.13	3.2362	1.6943	0.157722	883	503	136	1205	1331	296	protein_coding	hypothetical protein	Genbank:WP_010873168.1
sll1873	1197.53	565.621	1829.44	3.2344	1.6935	8.48089e-05	281	256	325	524	536	735	protein_coding	hypothetical protein	Genbank:WP_010872844.1
ssl2749	76.4244	36.1079	116.741	3.23312	1.69293	0.00116662	23	17	30	35	42	72	protein_coding	DNA polymerase subunit beta	Genbank:WP_010872663.1
slr0067	1068.47	505.591	1631.35	3.22663	1.69003	0.00641204	110	75	80	187	194	135	protein_coding	iron-sulfur cluster carrier protein ApbC	Genbank:WP_010873524.1
sll0043	2363.98	1118.69	3609.26	3.22632	1.68989	0.000837364	67	41	39	106	98	87	protein_coding	hybrid sensor histidine kinase/response regulator	Genbank:WP_010874009.1
ssr3304	98.9743	46.8391	151.109	3.22614	1.68981	0.00158992	38	56	49	111	90	93	protein_coding	hypothetical protein	Genbank:WP_010873230.1
slr2023	175.381	83.193	267.57	3.21625	1.68538	0.000295646	10	17	24	34	26	51	protein_coding	[acyl-carrier-protein] S-malonyltransferase	Genbank:WP_010871898.1
slr1779	570.242	270.534	869.95	3.21568	1.68512	4.79278e-05	67	68	70	118	110	216	protein_coding	pyridoxine 5'-phosphate synthase	Genbank:WP_010871421.1
sll1005	50.5264	24.0347	77.018	3.20445	1.68008	0.00574937	3	3	10	9	5	22	protein_coding	nucleoside triphosphate pyrophosphohydrolase	Genbank:WP_010871671.1
slr1469	2544.29	1211.47	3877.12	3.20034	1.67822	3.51672e-05	619	613	543	1050	1007	1742	protein_coding	ribonuclease P protein component	Genbank:WP_010872864.1
sll0900	252.599	120.344	384.855	3.19795	1.67715	0.000104398	21	34	49	58	51	120	protein_coding	ATP phosphoribosyltransferase	Genbank:WP_010874078.1
sll0416	10937.6	5211.48	16663.7	3.1975	1.67694	0.000132513	525	559	658	1152	1133	1226	protein_coding	chaperonin GroEL	Genbank:WP_010873466.1
sll1435	1598.62	763.48	2433.77	3.18773	1.67253	0.000127762	87	104	87	200	173	196	protein_coding	Asp-tRNA(Asn)/Glu-tRNA(Gln) amidotransferase subunit GatB	Genbank:WP_014407113.1
sll1414	1027.62	491.097	1564.14	3.185	1.67129	6.3591e-05	149	109	120	213	223	355	protein_coding	photosystem II biogenesis protein Psp29	Genbank:WP_010872648.1
slr1351	387.128	185.296	588.96	3.17849	1.66834	0.000130225	23	22	30	49	37	71	protein_coding	UDP-N-acetylmuramoyl-tripeptide--D-alanyl-D-alanine ligase	Genbank:WP_010872794.1
ssr0330	193.173	92.6199	293.726	3.1713	1.66508	0.00976045	40	84	97	105	80	334	protein_coding	ferredoxin:thioredoxin reductase	Genbank:WP_010873659.1
sll1348	103.821	49.9284	157.714	3.15881	1.65938	0.0111547	6	10	14	16	9	45	protein_coding	tRNA epoxyqueuosine(34) reductase QueG	Genbank:WP_080504061.1
slr1935	327.815	157.73	497.901	3.15667	1.65841	0.000168541	15	21	25	40	32	57	protein_coding	MFS transporter	Genbank:WP_010873217.1
slr0110	145.728	70.229	221.228	3.1501	1.6554	0.000346199	13	18	29	32	31	67	protein_coding	ParA family protein	Genbank:WP_010873876.1
slr1854	1029.1	497.347	1560.85	3.13836	1.65001	8.85708e-05	272	89	117	269	263	420	protein_coding	thimanine synthesis protein ThiJ	Genbank:WP_010872279.1
sll1147	146.257	70.7398	221.774	3.13506	1.64849	0.000754861	21	40	29	65	56	65	protein_coding	MAPEG family protein	Genbank:WP_010872478.1
sll0862	872.904	422.246	1323.56	3.13457	1.64827	9.46275e-05	65	42	48	92	86	139	protein_coding	site-2 protease family protein	Genbank:WP_010872254.1
sll1786	4505.18	2179.61	6830.76	3.13394	1.64798	2.40449e-05	438	555	523	780	805	1699	protein_coding	YchF/TatD family DNA exonuclease	Genbank:WP_010871996.1
slr1645	1221.96	591.674	1852.25	3.13053	1.64641	0.000118826	238	228	348	474	457	718	protein_coding	photosystem II protein Psb27	Genbank:WP_010873082.1
sll0505	406.827	197.682	615.972	3.11597	1.63968	8.49067e-05	38	43	37	71	58	120	protein_coding	TIGR00159 family protein	Genbank:WP_010874054.1
slr0877	1284.41	624.688	1944.13	3.11216	1.63792	0.000131753	75	66	100	144	133	208	protein_coding	Asp-tRNA(Asn)/Glu-tRNA(Gln) amidotransferase subunit GatA	Genbank:WP_010872228.1
sll0144	542.251	263.797	820.705	3.11112	1.63744	0.000308006	76	51	78	128	122	151	protein_coding	UMP kinase	Genbank:WP_010873181.1
slr0906	32916.5	16028.7	49804.4	3.1072	1.63562	0.00769848	1877	1988	1927	4081	4036	2886	protein_coding	photosystem II chlorophyll-binding protein CP47	Genbank:WP_010873685.1
sll0933	1859.77	906.877	2812.67	3.10149	1.63296	5.14558e-05	319	335	401	507	464	1322	protein_coding	DUF3464 family protein	Genbank:WP_010871511.1
sll0053	502.616	245.701	759.53	3.09128	1.6282	0.000474719	35	27	40	65	63	67	protein_coding	acetyl-CoA carboxylase biotin carboxylase subunit	Genbank:WP_010873525.1
slr1211	165.626	81.1987	250.054	3.07954	1.62271	0.000284197	4	3	5	7	6	14	protein_coding	cobaltochelatase subunit CobN	Genbank:WP_010872023.1
sll1526	519.024	257.242	780.806	3.0353	1.60184	0.000145339	44	17	36	46	48	97	protein_coding	methyltransferase domain-containing protein	Genbank:WP_010873075.1
slr1762	77.5112	38.4411	116.581	3.03273	1.60062	0.00342318	14	6	10	17	18	23	protein_coding	HAD family hydrolase	Genbank:WP_071822669.1
sll1553	1990.22	988.849	2991.59	3.02533	1.59709	0.0003209	73	73	78	145	137	145	protein_coding	phenylalanine--tRNA ligase subunit beta	Genbank:WP_010873010.1
sll1979	474.758	236.769	712.748	3.01031	1.58991	0.000114913	84	114	101	181	137	299	protein_coding	hypothetical protein	Genbank:WP_010872612.1
sll0147	553.581	276.407	830.754	3.00554	1.58763	0.000592825	32	21	22	50	46	45	protein_coding	hypothetical protein	Genbank:WP_010873178.1
sll1994	1464.43	734.21	2194.66	2.98914	1.57973	0.000440556	130	113	177	237	263	283	protein_coding	porphobilinogen synthase	Genbank:WP_010872691.1
slr1463	9432.83	4748.1	14117.6	2.97331	1.57207	0.000108496	443	327	517	687	609	1217	protein_coding	elongation factor G	Genbank:WP_010874145.1
slr2053	177.663	89.4288	265.897	2.97328	1.57205	0.000682038	23	15	20	33	30	51	protein_coding	alpha/beta fold hydrolase	Genbank:WP_010871750.1
sll1172	915.287	461.138	1369.44	2.96969	1.57031	0.000131444	57	72	93	128	99	216	protein_coding	threonine synthase	Genbank:WP_010872904.1
slr0887	232.458	117.199	347.717	2.9669	1.56896	0.000380366	22	23	35	43	37	79	protein_coding	hypothetical protein	Genbank:WP_010872245.1
slr0434	1164.19	587.339	1741.04	2.96429	1.56769	0.000358176	223	128	245	348	308	452	protein_coding	elongation factor P	Genbank:WP_010873477.1
sll1994a	218.804	110.555	327.053	2.9583	1.56477	0.0008896	101	246	259	446	284	440	protein_coding	cytochrome b6	Genbank:WP_010872692.1
sll0102	310.83	157.328	464.331	2.95135	1.56138	0.00577394	24	27	29	57	48	41	protein_coding	hypothetical protein	Genbank:WP_010873864.1
slr1855	3548.55	1797.13	5299.97	2.94912	1.56029	0.000783401	341	123	95	348	319	342	protein_coding	AGE family epimerase/isomerase	Genbank:WP_010872280.1
sll1605	268.373	136.235	400.51	2.93985	1.55574	0.000477607	39	46	69	84	75	138	protein_coding	3-hydroxyacyl-ACP dehydratase FabZ	Genbank:WP_102014559.1
ssl1426	1157.95	588.204	1727.7	2.93725	1.55447	0.00559775	514	477	621	681	567	2138	protein_coding	50S ribosomal protein L35	Genbank:WP_010873350.1
sll0849	26862.7	13684.6	40040.8	2.92598	1.54892	0.00517654	1573	2601	2912	4080	5008	3829	protein_coding	photosystem II D2 protein (photosystem q(a) protein)	Genbank:WP_010872429.1
slr0711	232.044	118.229	345.86	2.92535	1.54861	0.000849731	41	56	59	88	92	117	protein_coding	NADPH-dependent 7-cyano-7-deazaguanine reductase QueF	Genbank:WP_010873981.1
slr1097	361.227	184.119	538.335	2.92385	1.54787	0.000705767	58	64	87	125	111	152	protein_coding	DUF1817 domain-containing protein	Genbank:WP_010871386.1
sll0555	832.391	424.975	1239.81	2.91737	1.54467	0.000136989	79	81	122	142	123	291	protein_coding	type I methionyl aminopeptidase	Genbank:WP_010873705.1
slr1838	482.489	246.76	718.218	2.91059	1.54131	0.000270792	141	146	148	231	230	383	protein_coding	BMC domain-containing protein	Genbank:WP_010872076.1
slr0149	2699.67	1381.07	4018.26	2.90952	1.54078	0.142087	975	462	195	1101	1230	409	protein_coding	hypothetical protein	Genbank:WP_010873172.1
ssr2781	86.3621	44.2595	128.465	2.90254	1.53731	0.00301523	31	28	40	52	51	81	protein_coding	hypothetical protein	Genbank:WP_010874268.1
sll0927	2135.6	1094.93	3176.27	2.90089	1.5365	0.00734415	160	89	254	194	182	625	protein_coding	methionine adenosyltransferase	Genbank:WP_010871517.1
slr2087	968.92	498.82	1439.02	2.88485	1.5285	0.000302046	87	50	67	107	106	167	protein_coding	cytochrome c biogenesis protein	Genbank:WP_010872603.1
sll1074	2977.27	1535.15	4419.38	2.8788	1.52547	0.000310179	119	81	134	177	170	268	protein_coding	leucine--tRNA ligase	Genbank:WP_010871931.1
sll0146	418.95	216.593	621.306	2.86854	1.52032	0.000327966	30	32	44	56	50	100	protein_coding	branched-chain amino acid ABC transporter permease	Genbank:WP_010873179.1
slr0423	342.795	177.477	508.113	2.86298	1.51752	0.0423375	26	17	63	34	35	144	protein_coding	septal ring lytic transglycosylase RlpA family protein	Genbank:WP_010873624.1
slr1600	340.871	176.636	505.106	2.85959	1.51581	0.000333077	113	40	74	107	98	217	protein_coding	hypothetical protein	Genbank:WP_010871632.1
slr1199	274.533	142.526	406.54	2.8524	1.51217	0.00166302	15	13	17	32	22	28	protein_coding	DNA mismatch repair endonuclease MutL	Genbank:WP_010872010.1
slr0783	475.459	246.841	704.078	2.85236	1.51216	0.000374763	83	37	75	100	82	176	protein_coding	triose-phosphate isomerase	Genbank:WP_010873374.1
sll0847	548.41	284.847	811.972	2.85055	1.51124	0.017906	49	59	161	195	93	189	protein_coding	DUF202 domain-containing protein	Genbank:WP_010872431.1
slr0032	1243.04	646.083	1840	2.84793	1.50991	0.000372858	115	124	151	224	193	307	protein_coding	branched-chain amino acid transaminase	Genbank:WP_010874016.1
slr1356	10979.4	5707.37	16251.4	2.84744	1.50966	0.000231528	1098	975	1151	1761	1575	2678	protein_coding	S1 RNA-binding domain-containing protein	Genbank:WP_010872200.1
slr1521	261.44	135.977	386.903	2.84537	1.50862	0.000445927	14	14	18	24	21	45	protein_coding	GTPase HflX	Genbank:WP_010872658.1
slr0476	2021.04	1053.05	2989.03	2.83845	1.5051	0.00273946	479	488	441	921	829	733	protein_coding	hypothetical protein	Genbank:WP_010873537.1
sll1816	6275.67	3273.8	9277.55	2.83388	1.50278	0.000122213	1802	1617	1265	2353	2284	4349	protein_coding	30S ribosomal protein S13	Genbank:WP_010871957.1
slr1859	238.969	124.778	353.159	2.8303	1.50096	0.00101556	126	26	72	113	103	179	protein_coding	STAS domain-containing protein	Genbank:WP_010872283.1
slr1162	173.272	90.6573	255.886	2.82257	1.49701	0.0311593	24	8	23	20	16	73	protein_coding	hypothetical protein	Genbank:WP_010872951.1
slr0902	279.006	146.089	411.924	2.81968	1.49553	0.00702832	35	21	21	31	26	99	protein_coding	cyclic pyranopterin monophosphate synthase MoaC	Genbank:WP_010873679.1
sll1043	5695.64	2983.09	8408.2	2.81863	1.49499	0.00125882	257	260	244	496	429	414	protein_coding	polyribonucleotide nucleotidyltransferase	Genbank:WP_010871289.1
sll1713	1173.88	616.919	1730.85	2.80563	1.48833	0.000848829	117	109	78	190	178	168	protein_coding	threonine-phosphate decarboxylase	Genbank:WP_014407088.1
sll1415	366.318	192.802	539.833	2.79993	1.48539	0.000310109	41	38	34	54	54	109	protein_coding	NAD(+) kinase	Genbank:WP_010872647.1
sll1559	3209.78	1690.08	4729.47	2.79836	1.48458	0.000461458	299	210	318	446	407	628	protein_coding	alanine--glyoxylate aminotransferase family protein	Genbank:WP_010872995.1
sll1109	275.478	145.219	405.736	2.79397	1.48232	0.0268781	60	19	67	48	47	184	protein_coding	DUF3727 domain-containing protein	Genbank:WP_010874307.1
sll1530	398.169	209.955	586.384	2.79291	1.48177	0.000666621	48	21	33	52	49	82	protein_coding	FkbM family methyltransferase	Genbank:WP_010873072.1
ssr2611	105.17	55.5523	154.787	2.78633	1.47836	0.0090447	48	47	62	52	61	200	protein_coding	hypothetical protein	Genbank:WP_010872112.1
slr0966	409.359	216.248	602.471	2.78602	1.47821	0.000394811	46	44	61	73	67	144	protein_coding	tryptophan synthase subunit alpha	Genbank:WP_010871502.1
slr0033	399.038	211.154	586.922	2.77959	1.47487	0.000963543	130	124	115	215	194	252	protein_coding	Asp-tRNA(Asn)/Glu-tRNA(Gln) amidotransferase subunit GatC	Genbank:WP_010874017.1
slr1051	249.074	132.037	366.111	2.7728	1.47134	0.00111162	28	27	39	47	48	77	protein_coding	enoyl-[acyl-carrier-protein] reductase FabI	Genbank:WP_014407072.1
sll1584	176.912	93.9114	259.913	2.76764	1.46866	0.00322946	44	41	43	85	65	72	protein_coding	ferredoxin	Genbank:WP_010871850.1
sll1108	159.8	84.9333	234.668	2.76296	1.46622	0.00193659	18	19	19	31	28	41	protein_coding	5'/3'-nucleotidase SurE	Genbank:WP_010874308.1
slr1666	732.132	389.197	1075.07	2.76227	1.46585	0.000446461	55	59	72	95	88	158	protein_coding	DegT/DnrJ/EryC1/StrS family aminotransferase	Genbank:WP_010874267.1
slr0743	1197.19	636.719	1757.66	2.7605	1.46493	0.000823157	131	42	95	146	124	188	protein_coding	transcription termination factor NusA	Genbank:WP_010871324.1
slr2088	8355.02	4446.29	12263.8	2.7582	1.46373	0.0466878	434	498	362	884	803	490	protein_coding	biosynthetic-type acetolactate synthase large subunit	Genbank:WP_010872604.1
sll1931	4676.7	2489.5	6863.91	2.75714	1.46317	0.00099836	341	370	355	652	599	595	protein_coding	serine hydroxymethyltransferase	Genbank:WP_010871753.1
sll1772	525.34	280.435	770.244	2.7466	1.45765	0.000548583	19	20	22	32	29	52	protein_coding	endonuclease MutS2	Genbank:WP_010872300.1
ssr1736	786.407	420.04	1152.77	2.74444	1.45651	0.000341997	448	434	456	667	607	1188	protein_coding	50S ribosomal protein L32	Genbank:WP_010871662.1
slr1535	7608.4	4068.59	11148.2	2.74007	1.45421	0.0734043	772	422	355	1038	938	518	protein_coding	hypothetical protein	Genbank:WP_010872090.1
sll0487	335.281	179.424	491.137	2.73729	1.45275	0.000921126	23	20	40	46	31	72	protein_coding	class I SAM-dependent methyltransferase	Genbank:WP_010873801.1
slr1438	1004.96	537.993	1471.93	2.73597	1.45205	0.0423634	137	136	59	230	200	133	protein_coding	aldose 1-epimerase	Genbank:WP_010872174.1
slr1783	346.461	185.618	507.304	2.73305	1.45051	0.00236595	37	50	59	88	81	82	protein_coding	response regulator transcription factor	Genbank:WP_014407067.1
slr1705	1011.67	543.621	1479.71	2.72196	1.44464	0.0003903	94	175	55	189	184	231	protein_coding	aspartoacylase	Genbank:WP_010871867.1
sll1336	3139.6	1689.1	4590.1	2.71748	1.44227	0.000460701	163	134	146	216	226	346	protein_coding	TIGR00300 family protein	Genbank:WP_010874123.1
sll2003	323.119	174.099	472.139	2.71191	1.43931	0.00161873	20	16	30	34	30	48	protein_coding	glycosyltransferase family 39 protein	Genbank:WP_080504062.1
sll0450	235.121	126.718	343.525	2.71095	1.4388	0.0320956	9	9	11	16	21	12	protein_coding	nitric-oxide reductase large subunit	Genbank:WP_010874276.1
slr0287	2419.71	1305.24	3534.17	2.70767	1.43705	0.000102286	618	788	574	937	749	2130	protein_coding	KH domain-containing protein	Genbank:WP_010873132.1
slr0394	2545.85	1373.49	3718.21	2.70713	1.43676	0.000252962	165	174	306	277	259	647	protein_coding	phosphoglycerate kinase	Genbank:WP_010873144.1
slr0427	235.375	127.096	343.654	2.70389	1.43504	0.000713127	18	13	25	23	23	58	protein_coding	competence/damage-inducible protein A	Genbank:WP_010873634.1
slr0083	7676.91	4155.25	11198.6	2.69504	1.4303	0.000752762	463	426	695	808	763	1170	protein_coding	DEAD/DEAH box helicase	Genbank:WP_010873784.1
ssr1604	3305.88	1790.07	4821.69	2.69358	1.42952	0.000806667	1662	1389	1111	2388	2156	2623	protein_coding	50S ribosomal protein L28	Genbank:WP_010871496.1
slr0804	1290.96	701.325	1880.6	2.68149	1.42304	0.000701758	112	105	204	159	165	450	protein_coding	D-alanyl-D-alanine carboxypeptidase/D-alanyl-D-alanine-endopeptidase	Genbank:WP_010872730.1
sll1882	3148.9	1711.04	4586.76	2.68068	1.4226	0.231318	545	442	130	806	770	172	protein_coding	tetratricopeptide repeat protein	Genbank:WP_010872832.1
sll1308	91.2176	49.5964	132.839	2.67839	1.42137	0.0102239	20	7	10	20	21	20	protein_coding	SDR family oxidoreductase	Genbank:WP_010872265.1
sll0518	1039.83	565.727	1513.93	2.67608	1.42012	0.000758122	123	47	113	118	135	230	protein_coding	hypothetical protein	Genbank:WP_010874034.1
slr0739	884.275	481.911	1286.64	2.66987	1.41677	0.00184648	115	78	106	155	166	173	protein_coding	polyprenyl synthetase family protein	Genbank:WP_010871319.1
slr0260	305.014	166.415	443.613	2.6657	1.41451	0.00156659	40	46	66	75	72	116	protein_coding	cob(I)yrinic acid a%2Cc-diamide adenosyltransferase	Genbank:WP_010872563.1
sll1995	211.034	115.214	306.854	2.66334	1.41324	0.00109378	21	18	30	28	30	66	protein_coding	glycosyltransferase family 2 protein	Genbank:WP_010872690.1
slr1332	146.943	80.4577	213.428	2.65267	1.40744	0.000966403	8	12	15	14	14	39	protein_coding	beta-ketoacyl-ACP synthase	Genbank:WP_010872715.1
sll1390	1497.71	820.679	2174.75	2.64994	1.40596	0.00134187	206	173	234	328	305	395	protein_coding	YgcG family protein	Genbank:WP_010872854.1
sll1876	86.7425	47.5326	125.952	2.64982	1.40589	0.0417918	7	3	9	8	13	9	protein_coding	oxygen-independent coproporphyrinogen III oxidase	Genbank:WP_010872841.1
sll1470	1047.85	574.473	1521.23	2.64805	1.40493	0.00518037	67	82	72	133	127	108	protein_coding	3-isopropylmalate dehydratase large subunit	Genbank:WP_010874219.1
slr1622	617.221	338.427	896.016	2.64759	1.40468	0.000488518	115	91	171	157	147	369	protein_coding	inorganic diphosphatase	Genbank:WP_014407118.1
slr0359	964.623	530.492	1398.75	2.63671	1.39874	0.00290767	24	23	30	46	42	39	protein_coding	EAL domain-containing protein	Genbank:WP_010873308.1
slr0610	125.59	69.1146	182.064	2.63424	1.39739	0.0217467	16	18	21	19	16	69	protein_coding	ABC transporter permease	Genbank:WP_010874357.1
sll1528	516.724	284.437	749.012	2.63331	1.39688	0.000901182	28	10	15	25	23	43	protein_coding	glycosyltransferase	Genbank:WP_010873073.1
slr1853	493.641	272.094	715.187	2.62845	1.39421	0.000996158	252	93	109	210	211	343	protein_coding	carboxymuconolactone decarboxylase family protein	Genbank:WP_010872278.1
sll1555	448.095	247.049	649.14	2.62758	1.39374	0.00136779	41	41	39	62	62	86	protein_coding	hybrid sensor histidine kinase/response regulator	Genbank:WP_010873002.1
sll1973	684.593	378.806	990.381	2.61448	1.38653	0.00958795	114	98	102	190	170	142	protein_coding	glycerol-3-phosphate 1-O-acyltransferase	Genbank:WP_010872624.1
slr1536	1335.97	739.378	1932.56	2.61377	1.38613	0.0396775	113	81	93	187	151	111	protein_coding	ATP-dependent DNA helicase RecQ	Genbank:WP_010872091.1
sll0601	386.332	213.911	558.753	2.61208	1.3852	0.00186323	46	49	48	69	78	95	protein_coding	carbon-nitrogen hydrolase family protein	Genbank:WP_010873597.1
slr0758	586.023	325.149	846.897	2.60464	1.38108	0.000865915	42	26	50	49	50	104	protein_coding	circadian clock protein KaiC	Genbank:WP_010874243.1
sll1130	2283.56	1274.91	3292.21	2.5823	1.36866	0.000519923	851	474	764	878	838	1865	protein_coding	type II toxin-antitoxin system PemK/MazF family toxin	Genbank:WP_010872158.1
slr1050	869.885	485.751	1254.02	2.58161	1.36827	0.00151354	55	62	69	75	64	203	protein_coding	phospholipid carrier-dependent glycosyltransferase	Genbank:WP_010871663.1
slr1656	270.646	151.201	390.09	2.57995	1.36734	0.00305236	19	29	24	41	36	44	protein_coding	undecaprenyldiphospho-muramoylpentapeptide beta-N-acetylglucosaminyltransferase	Genbank:WP_010874256.1
sll0710	266.357	148.805	383.908	2.57995	1.36734	0.0242007	26	3	11	12	14	42	protein_coding	hypothetical protein	Genbank:WP_010871294.1
slr0324	179.923	100.725	259.121	2.57255	1.3632	0.00229361	15	19	28	27	27	54	protein_coding	ABC transporter permease	Genbank:WP_010873254.1
slr1599	433.941	243.12	624.763	2.56977	1.36164	0.00107941	58	60	68	91	76	155	protein_coding	hypothetical protein	Genbank:WP_041425908.1
slr1031	662.133	371.615	952.651	2.56354	1.35814	0.000712699	79	38	57	78	63	154	protein_coding	tyrosine--tRNA ligase	Genbank:WP_010871796.1
sll0044	133.78	75.3653	192.194	2.55016	1.35059	0.00425905	29	27	30	39	40	64	protein_coding	CheW domain-containing protein	Genbank:WP_010874008.1
sll0992	426.094	240.264	611.925	2.54689	1.34873	0.00190376	62	53	43	70	87	106	protein_coding	S-formylglutathione hydrolase	Genbank:WP_010871792.1
slr0732	28.8133	16.2574	41.3692	2.54464	1.34746	0.126486	6	1	14	6	4	25	protein_coding	hypothetical protein	Genbank:WP_010871307.1
slr0550	1072.26	605.065	1539.45	2.54427	1.34725	0.0015247	89	128	149	183	171	259	protein_coding	4-hydroxy-tetrahydrodipicolinate synthase	Genbank:WP_010874093.1
slr1927	716.53	404.353	1028.71	2.54408	1.34714	0.00186228	48	58	76	70	63	196	protein_coding	DUF58 domain-containing protein	Genbank:WP_010873204.1
slr0989	441.617	249.412	633.822	2.54126	1.34555	0.0753299	78	49	56	105	109	60	protein_coding	YebC/PmpR family DNA-binding transcriptional regulator	Genbank:WP_010873240.1
slr0676	352.769	199.465	506.073	2.53715	1.34321	0.000917133	82	42	90	81	73	214	protein_coding	adenylyl-sulfate kinase	Genbank:WP_010871586.1
sll0546	330.595	187.111	474.079	2.53368	1.34123	0.010206	150	81	82	178	162	140	protein_coding	translation initiation factor	Genbank:WP_010873714.1
sll1457	122.894	69.5801	176.209	2.53246	1.34054	0.00208158	14	11	15	15	14	41	protein_coding	glycosyltransferase	Genbank:WP_010872114.1
slr1110	176.317	99.8444	252.79	2.53184	1.34019	0.00471367	27	24	45	41	46	71	protein_coding	DUF1092 family protein	Genbank:WP_010871409.1
sll0497	220.939	125.191	316.686	2.52962	1.33892	0.0492558	31	24	28	53	43	31	protein_coding	DUF3598 family protein	Genbank:WP_010874065.1
sll0899	493.309	280.66	705.958	2.51535	1.33076	0.00250279	40	26	49	53	51	82	protein_coding	bifunctional UDP-N-acetylglucosamine diphosphorylase/glucosamine-1-phosphate N-acetyltransferase GlmU	Genbank:WP_010874079.1
sll1277	96.4802	54.9185	138.042	2.51358	1.32974	0.00368373	9	6	11	10	9	27	protein_coding	DNA replication/repair protein RecF	Genbank:WP_010872202.1
sll0382	959.601	546.516	1372.69	2.51171	1.32867	0.238298	89	98	417	104	117	910	protein_coding	hypothetical protein	Genbank:WP_010873612.1
sll0822	2760.73	1572.67	3948.79	2.51088	1.32819	0.00823853	865	474	979	800	735	2486	protein_coding	hypothetical protein	Genbank:WP_010873762.1
sll1522	71.4328	40.7043	102.161	2.50984	1.3276	0.0104871	11	12	18	19	17	33	protein_coding	CDP-diacylglycerol--glycerol-3-phosphate 3-phosphatidyltransferase	Genbank:WP_010873088.1
sll0648	725.466	413.682	1037.25	2.50736	1.32617	0.00305955	70	57	88	107	101	134	protein_coding	undecaprenyl/decaprenyl-phosphate alpha-N-acetylglucosaminyl 1-phosphate transferase	Genbank:WP_010871595.1
sll1258	89.0729	50.8246	127.321	2.50511	1.32487	0.173262	15	9	25	12	8	73	protein_coding	dCTP deaminase	Genbank:WP_010872774.1
sll1568	340.211	194.375	486.047	2.50057	1.32226	0.04365	62	70	39	104	96	66	protein_coding	fibrillin	Genbank:WP_010871875.1
slr1052	100.286	57.3125	143.259	2.49961	1.3217	0.00703926	18	18	26	28	26	48	protein_coding	tetratricopeptide repeat protein	Genbank:WP_010871665.1
sll0641	83.2948	47.8209	118.769	2.48362	1.31244	0.0145782	2	4	10	8	6	12	protein_coding	hypothetical protein	Genbank:WP_010871603.1
slr1691	586.882	337.378	836.385	2.47907	1.3098	0.00492457	43	27	43	56	56	61	protein_coding	NAD+ synthase	Genbank:WP_010873006.1
sll0830	1607.48	924.501	2290.46	2.47751	1.30889	0.30834	149	73	33	167	158	30	protein_coding	elongation factor G	Genbank:WP_010873748.1
slr1647	125.644	72.303	178.985	2.47549	1.30771	0.0467923	14	12	25	17	13	62	protein_coding	iron export ABC transporter permease subunit FetB	Genbank:WP_010873084.1
sll0422	299.986	172.665	427.306	2.47477	1.30729	0.00261827	33	17	51	43	35	85	protein_coding	isoaspartyl peptidase/L-asparaginase	Genbank:WP_010873103.1
ssl1784	2239.46	1289.49	3189.44	2.4734	1.3065	0.000556081	953	767	954	1020	1010	2512	protein_coding	30S ribosomal protein S15	Genbank:WP_010871512.1
sll1740	3790.96	2190.49	5391.43	2.46129	1.29941	0.000679238	1174	940	1277	1324	1283	3068	protein_coding	50S ribosomal protein L19	Genbank:WP_028948150.1
sll0634	524.843	305.224	744.462	2.43907	1.28633	0.00210588	53	65	76	88	80	148	protein_coding	BtpA/SgcQ family protein	Genbank:WP_010871612.1
slr1552	125.542	73.07	178.015	2.43622	1.28465	0.00463774	7	3	6	6	6	14	protein_coding	hypothetical protein	Genbank:WP_010872116.1
sll1399	423.21	246.343	600.076	2.43593	1.28448	0.00218566	28	33	52	54	39	92	protein_coding	DUF4336 domain-containing protein	Genbank:WP_010871245.1
slr0401	306.897	178.74	435.054	2.434	1.28333	0.00349431	21	27	36	42	33	62	protein_coding	extracellular solute-binding protein	Genbank:WP_010873154.1
slr0869	460.551	268.329	652.773	2.43273	1.28258	0.228986	39	14	8	36	36	13	protein_coding	hypothetical protein	Genbank:WP_010872446.1
slr0242	232.181	135.437	328.926	2.42864	1.28015	0.00282644	48	41	68	72	51	133	protein_coding	thioredoxin-dependent thiol peroxidase	Genbank:WP_010871334.1
slr0151	2912.24	1702.53	4121.95	2.42107	1.27565	0.109683	416	339	212	533	583	289	protein_coding	tetratricopeptide repeat protein	Genbank:WP_010873174.1
slr0695	585.886	342.931	828.841	2.41693	1.27318	0.00388311	113	117	133	175	167	223	protein_coding	hypothetical protein	Genbank:WP_010871613.1
slr1160	312.196	182.975	441.418	2.41245	1.2705	0.00962402	48	36	86	55	55	172	protein_coding	hypothetical protein	Genbank:WP_010872947.1
slr0616	120.701	70.7465	170.655	2.4122	1.27035	0.0053052	5	11	14	11	12	26	protein_coding	MFS transporter	Genbank:WP_010873841.1
slr1934	1021.89	599.895	1443.88	2.40689	1.26717	0.00271947	106	87	134	145	137	229	protein_coding	pyruvate dehydrogenase (acetyl-transferring) E1 component subunit alpha	Genbank:WP_010873216.1
slr0587	2865.68	1684.02	4047.34	2.40339	1.26507	0.325384	1538	917	322	1612	1870	321	protein_coding	hypothetical protein	Genbank:WP_010874323.1
sll1852	380.553	223.983	537.122	2.39805	1.26186	0.00329627	85	85	107	120	117	200	protein_coding	nucleoside-diphosphate kinase	Genbank:WP_010873220.1
ssl2598	1461.72	860.405	2063.04	2.39776	1.26168	0.0028578	655	864	905	1227	1020	1553	protein_coding	photosystem II reaction center protein PsbH	Genbank:WP_010872259.1
slr0195	57.5708	33.9421	81.1994	2.39229	1.25839	0.0112147	7	11	14	11	12	33	protein_coding	hypothetical protein	Genbank:WP_010873641.1
sll1913	181.641	107.326	255.956	2.38484	1.25389	0.0087441	12	7	13	13	16	21	protein_coding	FAD-dependent oxidoreductase	Genbank:WP_010871906.1
sll1212	894.916	529.309	1260.52	2.38145	1.25184	0.00308795	106	59	112	115	114	196	protein_coding	GDP-mannose 4%2C6-dehydratase	Genbank:WP_010871213.1
sll1515	1498.22	886.955	2109.48	2.37834	1.24995	0.165074	161	641	193	478	713	369	protein_coding	DUF4278 domain-containing protein	Genbank:WP_010871622.1
ssr1480	9124.84	5407.83	12841.9	2.37468	1.24773	0.00178063	1976	5168	4345	5757	3625	9826	protein_coding	RNA-binding protein	Genbank:WP_010872227.1
slr2110	8.08826	4.7939	11.3826	2.3744	1.24756	0.196844	4	0	4	1	3	10	protein_coding	sugar phosphate isomerase/epimerase	Genbank:WP_010872672.1
sll1464	400.735	238.07	563.399	2.36653	1.24277	0.00340671	35	22	36	42	33	69	protein_coding	YdiU family protein	Genbank:WP_010872106.1
sll0262	634.308	376.953	891.664	2.36545	1.24211	0.00199049	106	28	68	85	61	166	protein_coding	fatty acid desaturase	Genbank:WP_010873125.1
sll0990	932.142	554.429	1309.85	2.36253	1.24033	0.00506057	107	89	79	126	140	147	protein_coding	S-(hydroxymethyl)glutathione dehydrogenase	Genbank:WP_010871793.1
slr1364	1051.04	625.851	1476.24	2.35877	1.23803	0.00415114	104	81	140	141	138	213	protein_coding	biotin synthase	Genbank:WP_010872208.1
sll0283	171.015	101.88	240.151	2.35721	1.23708	0.110449	34	4	9	20	26	19	protein_coding	hypothetical protein	Genbank:WP_010873903.1
slr1436	75.2772	44.9467	105.608	2.34962	1.23243	0.0273494	11	6	12	9	8	32	protein_coding	class I SAM-dependent methyltransferase	Genbank:WP_010872172.1
sll0454	674.561	402.777	946.344	2.34955	1.23238	0.00139562	59	63	104	79	76	213	protein_coding	phenylalanine--tRNA ligase subunit alpha	Genbank:WP_010873555.1
sll1830	667.408	398.799	936.018	2.34709	1.23088	0.00311017	115	56	34	97	86	129	protein_coding	hypothetical protein	Genbank:WP_010871775.1
sll0376	1018.93	609.157	1428.71	2.34539	1.22983	0.214581	387	501	161	671	599	233	protein_coding	hypothetical protein	Genbank:WP_010873623.1
sll0726	745.978	446.014	1045.94	2.34509	1.22964	0.00463918	44	40	66	63	66	99	protein_coding	phosphoglucomutase (alpha-D-glucose-1%2C6-bisphosphate-dependent)	Genbank:WP_041426079.1
sll0095	246.395	147.384	345.405	2.34357	1.22871	0.00372846	8	17	22	19	18	39	protein_coding	AarF/ABC1/UbiB kinase family protein	Genbank:WP_010873874.1
slr0438	197.605	118.218	276.993	2.34307	1.2284	0.0108583	84	55	66	104	85	112	protein_coding	DUF3082 domain-containing protein	Genbank:WP_010873483.1
slr1517	377.35	225.757	528.943	2.34297	1.22834	0.0040877	36	30	50	48	45	86	protein_coding	3-isopropylmalate dehydrogenase	Genbank:WP_010872653.1
sll1188	273.498	163.669	383.327	2.34209	1.2278	0.01022	62	48	76	90	80	103	protein_coding	hypothetical protein	Genbank:WP_010871490.1
sll1521	591.93	354.261	829.598	2.34177	1.2276	0.00975928	30	37	41	54	55	49	protein_coding	flavin oxidoreductase	Genbank:WP_010873089.1
slr1787	118.497	71.0048	165.989	2.33771	1.2251	0.0128135	9	10	15	17	13	24	protein_coding	thiamine-phosphate kinase	Genbank:WP_010871432.1
slr1437	793.299	475.882	1110.72	2.33402	1.22282	0.191712	393	267	106	481	395	187	protein_coding	hypothetical protein	Genbank:WP_010872173.1
slr1975	228.66	137.273	320.046	2.33145	1.22123	0.00688568	21	17	26	27	27	45	protein_coding	AGE family epimerase/isomerase	Genbank:WP_010872833.1
sll0649	125.407	75.3341	175.48	2.32936	1.21993	0.00490545	22	13	21	21	18	52	protein_coding	response regulator transcription factor	Genbank:WP_010871594.1
slr0589	197.636	119.115	276.156	2.3184	1.21313	0.138344	39	24	60	33	22	155	protein_coding	cofactor assembly of complex C subunit B	Genbank:WP_010874327.1
slr0649	1020.74	615.483	1426	2.31688	1.21218	0.00417774	76	69	67	94	94	131	protein_coding	methionine--tRNA ligase	Genbank:WP_010873598.1
slr1096	1333.01	807.56	1858.47	2.30133	1.20247	0.00627238	116	72	135	137	138	192	protein_coding	dihydrolipoyl dehydrogenase	Genbank:WP_020861380.1
sll1425	2413.32	1463.2	3363.45	2.2987	1.20082	0.0134781	164	145	137	222	225	185	protein_coding	proline--tRNA ligase	Genbank:WP_010872633.1
slr0209	361.474	219.332	503.617	2.29614	1.19921	0.110675	42	26	51	29	26	145	protein_coding	hypothetical protein	Genbank:WP_010873660.1
sll1045	57.1166	34.6576	79.5757	2.29606	1.19916	0.0259432	18	12	17	20	17	34	protein_coding	8-oxo-dGTP diphosphatase MutT	Genbank:WP_010871288.1
slr0742	622.7	377.853	867.547	2.29599	1.19912	0.00329117	156	97	150	163	143	305	protein_coding	ribosome maturation factor RimP	Genbank:WP_010871323.1
slr0886	468.767	284.5	653.034	2.29538	1.19873	0.0057984	105	41	73	88	89	142	protein_coding	3-oxoacyl-[acyl-carrier-protein] reductase	Genbank:WP_010872244.1
sll1004	141.514	86.0036	197.024	2.29088	1.1959	0.00999648	9	11	19	16	15	30	protein_coding	glycosyltransferase	Genbank:WP_010871672.1
slr0520	350.038	212.975	487.101	2.28713	1.19354	0.00339334	40	63	69	75	58	138	protein_coding	phosphoribosylformylglycinamidine synthase subunit PurQ	Genbank:WP_010873827.1
slr0171	360.367	219.907	500.828	2.27745	1.18742	0.00283077	79	57	100	86	72	208	protein_coding	tetratricopeptide repeat protein	Genbank:WP_010873278.1
sll1468	458.468	279.935	637.002	2.27554	1.18621	0.00369777	65	34	76	73	50	141	protein_coding	b-carotene hydroxylase	Genbank:WP_020861570.1
slr1232	1741.3	1063.78	2418.82	2.2738	1.18511	0.355397	404	493	149	640	658	106	protein_coding	SH3 domain-containing protein	Genbank:WP_010872147.1
slr1540	703.409	429.977	976.841	2.27185	1.18387	0.00826877	113	63	83	108	121	140	protein_coding	NAD-dependent epimerase/dehydratase family protein	Genbank:WP_010872094.1
slr1791	391.652	239.631	543.672	2.26878	1.18192	0.00273582	53	45	83	64	55	162	protein_coding	phosphoadenosine phosphosulfate reductase	Genbank:WP_010871439.1
slr1649	363.94	222.925	504.955	2.26514	1.1796	0.00474491	72	49	93	72	83	167	protein_coding	chromophore lyase CpcT/CpeT	Genbank:WP_010873087.1
slr0597	997.113	610.927	1383.3	2.26426	1.17904	0.0101632	87	63	72	100	107	105	protein_coding	bifunctional phosphoribosylaminoimidazolecarboxamide formyltransferase/IMP cyclohydrolase	Genbank:WP_014407167.1
sll0851	47202.1	28970.3	65433.9	2.25866	1.17546	0.0328713	3128	4201	4143	5343	6176	4554	protein_coding	photosystem II 44 kDa subunit reaction center protein	Genbank:WP_014407100.1
slr1861	90.5708	55.6515	125.49	2.25493	1.17308	0.0248899	38	10	26	30	29	46	protein_coding	anti-sigma regulatory factor	Genbank:WP_010872285.1
slr1852	1565.18	962.37	2167.99	2.25276	1.17169	0.00597706	515	250	186	428	415	509	protein_coding	hypothetical protein	Genbank:WP_010872277.1
slr0111	81.4648	50.2625	112.667	2.24157	1.16451	0.0165728	19	14	20	21	18	41	protein_coding	hypothetical protein	Genbank:WP_010873877.1
slr1784	159.903	98.682	221.124	2.24077	1.164	0.00728752	20	13	23	20	19	46	protein_coding	Gfo/Idh/MocA family oxidoreductase	Genbank:WP_010871427.1
slr1777	656.908	405.93	907.885	2.23656	1.16128	0.00729847	29	35	47	49	43	69	protein_coding	magnesium chelatase ATPase subunit D	Genbank:WP_010871417.1
sll0728	412.415	254.967	569.864	2.23505	1.16031	0.00635676	40	46	56	58	57	97	protein_coding	acetyl-CoA carboxylase carboxyl transferase subunit alpha	Genbank:WP_010874235.1
sll1306	949.8	587.522	1312.08	2.23324	1.15914	0.0799401	197	69	65	165	155	120	protein_coding	hypothetical protein	Genbank:WP_010872271.1
slr0784	192.882	119.352	266.412	2.23215	1.15843	0.00471961	24	20	19	26	19	53	protein_coding	AI-2E family transporter	Genbank:WP_010873375.1
sll1084	801.985	496.86	1107.11	2.22821	1.15589	0.00693736	44	29	32	44	45	63	protein_coding	TIGR03960 family B12-binding radical SAM protein	Genbank:WP_010871916.1
slr0243	104.845	65.0149	144.675	2.22526	1.15397	0.111822	30	14	26	20	12	81	protein_coding	hypothetical protein	Genbank:WP_010871335.1
slr0172	889.554	552.661	1226.45	2.21917	1.15002	0.0103116	236	221	193	308	292	314	protein_coding	CBS domain-containing protein	Genbank:WP_010873279.1
sll1676	982.163	611.157	1353.17	2.21411	1.14673	0.0128763	83	59	85	107	95	109	protein_coding	4-alpha-glucanotransferase	Genbank:WP_010871430.1
slr0325	31.3658	19.5582	43.1733	2.20742	1.14236	0.0687762	9	4	10	7	5	24	protein_coding	MEKHLA domain-containing protein	Genbank:WP_010873255.1
slr1506	1480.82	924.107	2037.54	2.20488	1.1407	0.093656	128	66	85	141	134	88	protein_coding	alpha/beta hydrolase	Genbank:WP_010872638.1
sll0148	1478.86	923.175	2034.55	2.20386	1.14003	0.0089923	76	73	81	96	105	124	protein_coding	caspase family protein	Genbank:WP_010873177.1
slr0245	181.981	113.839	250.123	2.19717	1.13565	0.077571	19	27	20	34	34	23	protein_coding	histone deacetylase	Genbank:WP_010871339.1
sll0729	132.596	82.9924	182.199	2.19537	1.13446	0.00757311	26	9	19	17	17	48	protein_coding	DNA adenine methylase	Genbank:WP_010874234.1
sll0657	305.098	191.094	419.102	2.19318	1.13302	0.0218506	35	22	41	46	40	46	protein_coding	phospho-N-acetylmuramoyl-pentapeptide-transferase	Genbank:WP_010873992.1
slr1303	225.369	141.175	309.562	2.19275	1.13274	0.00484549	19	16	28	19	21	57	protein_coding	ergothioneine biosynthesis protein EgtB	Genbank:WP_010871486.1
slr1472	298.471	186.996	409.945	2.19226	1.13242	0.0473088	44	67	98	73	45	213	protein_coding	protein jag	Genbank:WP_010872867.1
slr0351	389.2	243.86	534.54	2.192	1.13225	0.00684093	37	31	40	46	36	75	protein_coding	class I SAM-dependent methyltransferase	Genbank:WP_010873390.1
slr2057	868.613	544.777	1192.45	2.18887	1.13019	0.0170033	169	108	135	191	185	175	protein_coding	aquaporin Z	Genbank:WP_010872492.1
slr1541	377.075	236.549	517.601	2.18813	1.1297	0.011349	100	50	61	89	85	118	protein_coding	DUF3782 domain-containing protein	Genbank:WP_010872095.1
sll0359	4704.25	2953.25	6455.25	2.18582	1.12817	0.0112903	1280	1346	789	1739	1494	1531	protein_coding	AbrB family transcriptional regulator	Genbank:WP_010873149.1
slr1511	320.555	201.279	439.83	2.18518	1.12775	0.00548896	37	29	48	39	38	92	protein_coding	ketoacyl-ACP synthase III	Genbank:WP_010872643.1
sll1663	430.652	270.416	590.888	2.1851	1.1277	0.00944199	47	81	94	96	88	138	protein_coding	HEAT repeat domain-containing protein	Genbank:WP_010871452.1
slr0526	237.604	149.407	325.801	2.18062	1.12474	0.00727014	34	20	56	37	31	92	protein_coding	3-methyl-2-oxobutanoate hydroxymethyltransferase	Genbank:WP_010874037.1
sml0002	905.428	570.09	1240.77	2.17644	1.12197	0.057803	422	1282	791	1306	1161	1077	protein_coding	photosystem II reaction center X protein	Genbank:WP_010873538.1
slr0914	110.608	69.823	151.392	2.16823	1.11652	0.0296341	10	2	9	6	6	20	protein_coding	hypothetical protein	Genbank:WP_010873690.1
sll2010	317.872	200.707	435.037	2.16752	1.11605	0.00522845	25	21	36	27	26	69	protein_coding	UDP-N-acetylmuramoyl-L-alanine--D-glutamate ligase	Genbank:WP_010872343.1
slr1665	1750.2	1106.03	2394.38	2.16484	1.11426	0.0235057	341	225	162	355	327	293	protein_coding	diaminopimelate epimerase	Genbank:WP_010874266.1
sll1472	30.4503	19.2505	41.65	2.16358	1.11342	0.0695357	9	3	12	7	7	21	protein_coding	hypothetical protein	Genbank:WP_010874214.1
sll0635	224.472	142.225	306.719	2.15657	1.10874	0.00966325	22	21	34	30	24	57	protein_coding	thiamine phosphate synthase	Genbank:WP_010871611.1
sll0271	378.591	240.63	516.552	2.14666	1.1021	0.0260225	64	66	69	91	94	78	protein_coding	transcription antitermination protein NusB	Genbank:WP_014407122.1
slr1302	1673.91	1064.03	2283.78	2.14635	1.10188	0.0181795	199	128	158	234	201	204	protein_coding	CO2 hydration protein	Genbank:WP_010871485.1
sll0042	470.976	300.368	641.585	2.136	1.09491	0.015448	151	99	90	155	137	165	protein_coding	chemotaxis protein	Genbank:WP_010874010.1
sll1098	15606.8	9953.61	21260	2.13591	1.09485	0.0121924	1061	829	770	1257	1069	1257	protein_coding	elongation factor G	Genbank:WP_010872942.1
slr2007	178.67	114.007	243.332	2.13435	1.0938	0.0239653	11	17	14	20	17	20	protein_coding	cation:proton antiporter	Genbank:WP_010871881.1
slr1030	1090.11	695.661	1484.56	2.13402	1.09357	0.00759335	123	94	148	137	130	244	protein_coding	magnesium chelatase ATPase subunit I	Genbank:WP_010871795.1
sll0072	141.73	90.4665	192.993	2.13332	1.0931	0.0401846	34	14	27	37	27	33	protein_coding	helix-turn-helix domain-containing protein	Genbank:WP_010873494.1
slr0220	1118.41	713.891	1522.93	2.13328	1.09307	0.0171814	60	39	89	84	67	98	protein_coding	glycine--tRNA ligase subunit beta	Genbank:WP_010873446.1
slr0628	4072.47	2603.88	5541.06	2.128	1.0895	0.00293886	1878	1450	1456	1599	1588	3816	protein_coding	30S ribosomal protein S14	Genbank:WP_010873571.1
slr1908	7551.44	4829.76	10273.1	2.12704	1.08885	0.027563	639	605	215	707	655	631	protein_coding	hypothetical protein	Genbank:WP_010871758.1
slr2006	64.9927	41.6216	88.3637	2.12303	1.08612	0.0434586	22	22	22	27	25	39	protein_coding	cation:proton antiporter	Genbank:WP_010871880.1
slr1860	326.208	209.028	443.387	2.12118	1.08487	0.00698477	33	9	21	20	19	49	protein_coding	HAMP domain-containing protein	Genbank:WP_010872284.1
slr0821	412.382	264.33	560.433	2.1202	1.0842	0.00707815	148	192	183	196	188	373	protein_coding	MoaD/ThiS family protein	Genbank:WP_020861789.1
sll1384	2029.08	1301.87	2756.29	2.11718	1.08215	0.1542	384	227	154	371	380	213	protein_coding	J domain-containing protein	Genbank:WP_010872868.1
slr1542	186.965	120.045	253.885	2.11491	1.0806	0.00962741	64	37	37	46	48	102	protein_coding	2-C-methyl-D-erythritol 2%2C4-cyclodiphosphate synthase	Genbank:WP_010872096.1
sll1022	1303.55	837.21	1769.89	2.11404	1.08	0.0180964	156	250	215	312	255	272	protein_coding	membrane protein	Genbank:WP_010871574.1
sll0558	359.302	231.049	487.555	2.11017	1.07736	0.00563161	62	58	61	61	60	143	protein_coding	Ycf53-like protein	Genbank:WP_010871210.1
sll0228	492.05	316.592	667.509	2.10842	1.07616	0.00633444	56	48	90	65	57	155	protein_coding	agmatinase	Genbank:WP_010871340.1
slr0109	82.3606	53.0714	111.65	2.10376	1.07297	0.0389312	8	7	15	12	11	20	protein_coding	mechanosensitive ion channel family protein	Genbank:WP_010873872.1
sll1796	128.976	83.2	174.752	2.10038	1.07065	0.107123	45	40	41	66	55	39	protein_coding	c-type cytochrome	Genbank:WP_010871984.1
slr0521	128.442	82.9532	173.93	2.09673	1.06814	0.0132284	9	15	19	17	12	36	protein_coding	hypothetical protein	Genbank:WP_010873828.1
sll0078	1431.49	924.934	1938.04	2.09533	1.06718	0.0108064	111	92	78	117	111	154	protein_coding	threonine--tRNA ligase	Genbank:WP_010873787.1
sll1059	107.851	69.7392	145.962	2.09297	1.06555	0.0237768	26	16	30	31	18	50	protein_coding	nucleoside monophosphate kinase	Genbank:WP_010871271.1
slr2035	207.463	134.152	280.773	2.09294	1.06553	0.0147739	20	23	21	24	25	41	protein_coding	glutamate 5-kinase	Genbank:WP_010871725.1
sll1300	151.26	97.833	204.687	2.09221	1.06503	0.0232815	30	24	30	33	32	51	protein_coding	tRNA (guanosine(46)-N7)-methyltransferase TrmB	Genbank:WP_010871816.1
slr1139	293.699	190.126	397.272	2.08952	1.06317	0.00612261	113	86	125	101	96	272	protein_coding	thioredoxin	Genbank:WP_010871920.1
sll1305	749.816	485.402	1014.23	2.08947	1.06313	0.0140387	180	71	57	127	122	154	protein_coding	alpha/beta hydrolase	Genbank:WP_010872272.1
ssl2922	28.9713	18.7789	39.1637	2.08552	1.06041	0.0939237	16	7	25	13	10	46	protein_coding	virulence factor	Genbank:WP_010871641.1
slr1334	249.793	162.007	337.578	2.08372	1.05916	0.0401307	19	16	25	25	27	25	protein_coding	phosphoglucosamine mutase	Genbank:WP_010872725.1
slr1230	107.006	69.4747	144.536	2.08042	1.05687	0.0272258	15	10	20	18	13	31	protein_coding	universal stress protein	Genbank:WP_010872145.1
slr0923	1645.18	1068.92	2221.43	2.0782	1.05533	0.105715	534	541	682	393	404	1926	protein_coding	30S ribosomal protein PSRP-3	Genbank:WP_010873701.1
slr1255	557.399	362.362	752.437	2.07648	1.05414	0.00588948	55	60	104	67	65	182	protein_coding	phytoene synthase	Genbank:WP_014407102.1
slr0861	458.242	298.67	617.814	2.06855	1.04862	0.0209937	51	44	45	63	53	68	protein_coding	phosphoribosylglycinamide formyltransferase 2	Genbank:WP_010872432.1
slr0990	658.03	428.986	887.073	2.06783	1.04812	0.0254497	71	66	64	90	87	84	protein_coding	glutamate--cysteine ligase	Genbank:WP_010873241.1
sll1917	89.9139	58.6936	121.134	2.06384	1.04533	0.0172871	8	7	10	8	6	22	protein_coding	coproporphyrinogen III oxidase	Genbank:WP_010871901.1
slr0013	556.452	363.808	749.097	2.05905	1.04198	0.0157844	172	96	121	148	147	217	protein_coding	DUF4330 domain-containing protein	Genbank:WP_010873421.1
slr2108	69.607	45.6185	93.5955	2.0517	1.03682	0.252501	11	6	5	11	10	5	protein_coding	ATP-binding cassette domain-containing protein	Genbank:WP_010872668.1
sll0226	858.358	562.877	1153.84	2.0499	1.03555	0.01414	170	158	228	225	186	332	protein_coding	photosystem I assembly protein Ycf4	Genbank:WP_010871342.1
slr2115	85.541	56.1369	114.945	2.04759	1.03393	0.0290056	10	3	7	6	5	17	protein_coding	beta-3-deoxy-D-manno-oct-2-ulosonic acid transferase	Genbank:WP_010872676.1
sll0019	473.703	311.8	635.606	2.03851	1.02751	0.0200028	49	35	65	59	50	86	protein_coding	1-deoxy-D-xylulose-5-phosphate reductoisomerase	Genbank:WP_041426024.1
ssl0546	85.9512	56.62	115.282	2.03607	1.02579	0.0272295	36	31	40	30	39	80	protein_coding	cell division topological specificity factor MinE	Genbank:WP_010873889.1
sll0379	200.698	132.424	268.972	2.03115	1.02229	0.0461472	23	15	48	26	20	72	protein_coding	acyl-ACP--UDP-N-acetylglucosamine O-acyltransferase	Genbank:WP_010873618.1
sll1854	59.4755	39.2606	79.6904	2.02978	1.02132	0.202476	8	6	13	5	4	32	protein_coding	exodeoxyribonuclease III	Genbank:WP_014407127.1
sll1286	551.197	363.888	738.506	2.02949	1.02112	0.227458	106	112	57	149	123	67	protein_coding	TetR/AcrR family transcriptional regulator	Genbank:WP_010871841.1
ssr1562	664.485	438.8	890.17	2.02865	1.02052	0.178836	224	461	269	468	467	281	protein_coding	DUF4327 family protein	Genbank:WP_041425865.1
sll1712	3831.29	2532.7	5129.88	2.02546	1.01825	0.213058	2641	1202	854	2222	2157	1213	protein_coding	DNA-binding protein HU	Genbank:WP_014407089.1
slr1509	185.43	122.647	248.213	2.0238	1.01707	0.0265354	15	12	24	19	16	32	protein_coding	Na+ -ATPase subunit J	Genbank:WP_010872641.1
slr0502	258.916	171.581	346.251	2.01801	1.01293	0.0236723	36	25	29	34	33	50	protein_coding	cobalamin biosynthesis protein CobW	Genbank:WP_010873805.1
slr0552	930.627	617.052	1244.2	2.01636	1.01176	0.00772351	167	143	156	159	146	336	protein_coding	hypothetical protein	Genbank:WP_010874095.1
slr1862	12.3274	8.18423	16.4706	2.01248	1.00898	0.251729	2	1	4	1	0	9	protein_coding	hypothetical protein	Genbank:WP_122381698.1
slr1890	783.192	520.32	1046.06	2.01042	1.0075	0.274239	276	151	120	256	269	115	protein_coding	bacterioferritin	Genbank:WP_010871945.1
slr0744	8629.75	5734.87	11524.6	2.00957	1.00689	0.0295434	381	341	334	473	435	409	protein_coding	translation initiation factor IF-2	Genbank:WP_010871326.1
slr1840	210.561	139.996	281.126	2.0081	1.00583	0.0269498	25	19	25	22	15	62	protein_coding	glycerate kinase	Genbank:WP_010872078.1
sll1848	85.3361	56.7483	113.924	2.00753	1.00542	0.0470735	12	15	18	17	17	27	protein_coding	1-acyl-sn-glycerol-3-phosphate acyltransferase	Genbank:WP_010873224.1
ssl3379	177.198	118.053	236.343	2.002	1.00145	0.0131655	81	68	71	65	58	191	protein_coding	ATP-dependent Clp protease adapter ClpS	Genbank:WP_010872309.1
slr1228	986.44	658.03	1314.85	1.99816	0.998673	0.0150324	81	59	85	81	76	137	protein_coding	peptide chain release factor 3	Genbank:WP_010872143.1
slr0774	756.05	504.701	1007.4	1.99603	0.997133	0.0236214	68	51	82	88	61	106	protein_coding	protein translocase subunit SecD	Genbank:WP_010873346.1
sll0727	91.8808	61.376	122.386	1.99403	0.995686	0.0410603	4	5	9	7	6	13	protein_coding	hypothetical protein	Genbank:WP_010874239.1
slr0955	1112.5	743.193	1481.81	1.99385	0.995554	0.0120962	134	82	150	127	109	247	protein_coding	23S rRNA (guanosine(2251)-2'-O)-methyltransferase RlmB	Genbank:WP_010873043.1
sll0428	36.7306	24.6131	48.8481	1.98464	0.988878	0.170558	7	1	4	4	5	5	protein_coding	hypothetical protein	Genbank:WP_010873092.1
sll2001	841.266	564.159	1118.37	1.98237	0.987229	0.0176152	79	57	78	75	75	126	protein_coding	leucyl aminopeptidase	Genbank:WP_014407105.1
sll1213	673.874	451.962	895.787	1.982	0.986956	0.0227005	113	64	96	100	97	147	protein_coding	GDP-L-fucose synthase	Genbank:WP_010871212.1
ssl2233	5465.46	3676.25	7254.67	1.97339	0.980674	0.0135847	2771	2168	1999	2424	2567	4028	protein_coding	30S ribosomal protein S20	Genbank:WP_010871997.1
sll0672	442.493	297.726	587.261	1.97249	0.980017	0.0242301	27	13	18	23	19	32	protein_coding	cation-transporting P-type ATPase	Genbank:WP_010873968.1
sll1853	96.0037	64.6566	127.351	1.96965	0.977939	0.119493	15	20	44	18	18	75	protein_coding	DUF3750 domain-containing protein	Genbank:WP_010873219.1
ssr0482	1928.12	1300.39	2555.84	1.96543	0.974847	0.00606131	1254	954	668	911	880	2138	protein_coding	30S ribosomal protein S16	Genbank:WP_010873131.1
slr0962	1492.78	1006.83	1978.74	1.96533	0.974769	0.0269697	155	102	139	156	143	191	protein_coding	hypothetical protein	Genbank:WP_010871497.1
slr0775	485.777	328.206	643.349	1.9602	0.971	0.0365762	60	53	81	81	67	92	protein_coding	protein translocase subunit SecF	Genbank:WP_010873347.1
slr0598	351.598	237.734	465.461	1.95791	0.969313	0.0455558	140	138	147	178	170	174	protein_coding	DUF3067 family protein	Genbank:WP_010874344.1
sll0998	1338.19	905.122	1771.26	1.95693	0.968589	0.114862	157	192	120	210	214	149	protein_coding	LysR family transcriptional regulator	Genbank:WP_010871778.1
slr0435	418.375	283.056	553.694	1.95613	0.968	0.0190932	96	88	161	114	105	229	protein_coding	acetyl-CoA carboxylase biotin carboxyl carrier protein	Genbank:WP_010873478.1
sll1662	413.455	280.361	546.548	1.94944	0.963061	0.0272309	40	59	73	65	60	96	protein_coding	prephenate dehydratase	Genbank:WP_010871453.1
sll0038	2235.14	1515.79	2954.49	1.94915	0.962843	0.169465	224	290	156	298	321	194	protein_coding	response regulator	Genbank:WP_010874014.1
slr1394	256.193	173.752	338.635	1.94896	0.962707	0.0361742	74	65	71	95	65	105	protein_coding	divergent PAP2 family protein	Genbank:WP_010871840.1
sll1307	644.697	437.265	852.128	1.94877	0.962562	0.0340283	219	135	106	200	170	192	protein_coding	heme-binding protein	Genbank:WP_010872270.1
sll0245	508.485	345.719	671.251	1.94161	0.957254	0.0141284	52	43	83	58	46	131	protein_coding	redox-regulated ATPase YchF	Genbank:WP_010872577.1
slr0241	1082.27	736.249	1428.3	1.93997	0.956031	0.0398098	137	182	153	201	196	183	protein_coding	M56 family peptidase	Genbank:WP_010871333.1
sll1110	923.227	629.828	1216.63	1.93168	0.949855	0.0150253	147	91	82	98	115	197	protein_coding	peptide chain release factor 1	Genbank:WP_010874306.1
slr1147	542.089	369.977	714.201	1.93039	0.948892	0.0183032	45	50	61	51	52	100	protein_coding	GAF domain-containing sensor histidine kinase	Genbank:WP_010871934.1
slr2019	408.867	279.274	538.46	1.92807	0.947157	0.0262073	34	23	29	32	28	49	protein_coding	ABC transporter ATP-binding protein	Genbank:WP_010871895.1
sll0041	6148.6	4200.47	8096.74	1.92758	0.946789	0.155036	393	225	161	329	346	227	protein_coding	GAF domain-containing protein	Genbank:WP_010874011.1
slr0909	399.589	273.056	526.122	1.92679	0.946198	0.028239	58	14	45	38	36	70	protein_coding	FkbM family methyltransferase	Genbank:WP_010873687.1
ssl1911	2322.37	1588.31	3056.43	1.92432	0.944352	0.422018	289	3147	438	1802	2294	938	protein_coding	hypothetical protein	Genbank:WP_010871779.1
sll0640	191.764	131.176	252.352	1.92376	0.943932	0.063595	16	8	16	14	15	18	protein_coding	SLC13 family permease	Genbank:WP_010871604.1
sll1187	510.826	349.634	672.017	1.92206	0.942652	0.0324722	96	53	83	85	79	121	protein_coding	prolipoprotein diacylglyceryl transferase	Genbank:WP_010871491.1
ssl3335	1613.88	1105.25	2122.52	1.92039	0.9414	0.00716775	809	835	836	776	640	1942	protein_coding	preprotein translocase subunit SecE	Genbank:WP_010872051.1
slr1046	84.0301	57.5673	110.493	1.91937	0.940631	0.0477535	53	27	46	37	40	85	protein_coding	TatA/E family twin arginine-targeting protein translocase	Genbank:WP_041425909.1
sll0496	95.1774	65.2345	125.12	1.91801	0.939611	0.0319065	14	7	9	10	7	22	protein_coding	YjgP/YjgQ family permease	Genbank:WP_010874067.1
slr1579	950.637	651.7	1249.57	1.91741	0.939157	0.0428534	77	56	84	82	82	95	protein_coding	DUF3352 domain-containing protein	Genbank:WP_010874201.1
slr0072	159.097	109.208	208.986	1.91365	0.936327	0.0257925	17	20	40	22	21	58	protein_coding	16S rRNA (guanine(527)-N(7))-methyltransferase RsmG	Genbank:WP_010873767.1
slr0700	64.5824	44.3781	84.7867	1.91056	0.933992	0.0859426	5	4	9	5	6	11	protein_coding	APC family permease	Genbank:WP_010873959.1
slr1718	412.917	283.793	542.04	1.90998	0.933557	0.0194084	72	49	101	79	51	154	protein_coding	2-phosphosulfolactate phosphatase family protein	Genbank:WP_010872535.1
sll0451	43.0916	29.6353	56.5478	1.90812	0.932152	0.15935	9	9	18	13	13	17	protein_coding	GNAT family N-acetyltransferase	Genbank:WP_010874275.1
sll0107	51.1254	35.202	67.0489	1.90469	0.929557	0.0725821	8	8	15	10	8	22	protein_coding	bifunctional 4-hydroxy-2-oxoglutarate aldolase/2-dehydro-3-deoxy-phosphogluconate aldolase	Genbank:WP_010873860.1
sll1165	410.715	282.795	538.635	1.90468	0.92955	0.023342	20	15	23	18	18	36	protein_coding	DNA mismatch repair protein MutS	Genbank:WP_010872450.1
slr1471	3078.79	2122.29	4035.29	1.90138	0.927047	0.0218152	443	260	334	362	337	581	protein_coding	membrane protein insertase YidC	Genbank:WP_010872866.1
slr1901	378.866	261.312	496.42	1.89972	0.925788	0.0179549	42	42	64	45	42	106	protein_coding	ATP-binding cassette domain-containing protein	Genbank:WP_010871989.1
sll1263	276.918	190.997	362.84	1.89972	0.925785	0.0254736	28	34	51	33	37	75	protein_coding	transporter	Genbank:WP_010872769.1
ssl2920	17.2005	11.8739	22.5272	1.8972	0.923874	0.204143	15	2	15	7	9	25	protein_coding	hypothetical protein	Genbank:WP_010871642.1
slr0226	5209.3	3597.97	6820.63	1.89569	0.922723	0.446662	647	548	135	692	634	159	protein_coding	hypothetical protein	Genbank:WP_010873454.1
sll1194	4849.65	3350.13	6349.17	1.8952	0.922352	0.0454413	1325	1757	1527	1994	1794	1730	protein_coding	photosystem II complex extrinsic protein PsbU	Genbank:WP_010871477.1
sll1536	3669.3	2535.29	4803.31	1.89458	0.921879	0.0170303	452	419	305	404	411	678	protein_coding	molybdopterin-synthase adenylyltransferase MoeB	Genbank:WP_010873059.1
slr0236	997.569	689.754	1305.38	1.89253	0.92032	0.0196945	177	167	232	210	156	362	protein_coding	glutathione S-transferase family protein	Genbank:WP_010871327.1
sll0135	1481.3	1024.68	1937.92	1.89125	0.919338	0.0103115	159	188	231	160	167	438	protein_coding	S-methyl-5'-thioadenosine phosphorylase	Genbank:WP_010873193.1
slr1243	144.454	99.9696	188.939	1.88996	0.918356	0.136388	8	1	8	4	3	15	protein_coding	ATP-binding protein	Genbank:WP_010872451.1
sll1760	328.169	227.146	429.193	1.8895	0.918006	0.0534094	39	48	47	59	46	56	protein_coding	homoserine kinase	Genbank:WP_010872321.1
sll0421	861.844	596.676	1127.01	1.88882	0.917485	0.0267643	74	67	118	96	72	153	protein_coding	adenylosuccinate lyase	Genbank:WP_010873104.1
slr1163	185.15	128.214	242.087	1.88814	0.916969	0.0292138	12	17	11	15	12	24	protein_coding	porin	Genbank:WP_010872952.1
sll0564	610.008	422.749	797.267	1.88591	0.91526	0.0461326	91	63	88	91	86	109	protein_coding	class I SAM-dependent methyltransferase	Genbank:WP_010874343.1
slr1396	109.084	75.6166	142.551	1.88518	0.914699	0.0708876	24	11	35	16	17	58	protein_coding	hypothetical protein	Genbank:WP_010871843.1
sll0381	2483.68	1721.75	3245.6	1.88505	0.914605	0.400027	207	149	798	108	127	1420	protein_coding	hypothetical protein	Genbank:WP_010873613.1
slr0342	7893.87	5473.9	10313.8	1.88418	0.91394	0.0306359	1363	1573	1564	1728	1600	2175	protein_coding	cytochrome b6	Genbank:WP_010873378.1
slr0765	645.659	448.359	842.958	1.8801	0.910808	0.0358849	45	31	62	47	43	75	protein_coding	mechanosensitive ion channel family protein	Genbank:WP_010873993.1
slr1470	2715.82	1889.64	3542	1.87443	0.906451	0.0338038	968	970	662	1016	988	1142	protein_coding	PH domain-containing protein	Genbank:WP_010872865.1
slr2044	175.372	122.053	228.69	1.87369	0.905881	0.0379121	27	23	27	24	26	46	protein_coding	metal ABC transporter ATP-binding protein	Genbank:WP_010871740.1
sll0659	168.484	117.277	219.691	1.87327	0.905561	0.0405013	15	9	18	14	11	26	protein_coding	hypothetical protein	Genbank:WP_010873989.1
slr2118	57.8363	40.3207	75.3519	1.86881	0.902121	0.067167	9	3	5	5	4	12	protein_coding	glycosyltransferase family 1 protein	Genbank:WP_010872679.1
slr1130	198.396	138.339	258.452	1.86825	0.901691	0.0581085	38	43	53	59	38	64	protein_coding	ribonuclease HII	Genbank:WP_010871287.1
slr0875	329.717	230.194	429.24	1.86469	0.898934	0.0454505	100	87	106	109	97	145	protein_coding	large conductance mechanosensitive channel protein MscL	Genbank:WP_010872223.1
slr0913	92.3079	64.497	120.119	1.86239	0.897158	0.274271	6	2	14	5	3	22	protein_coding	hypothetical protein	Genbank:WP_010873689.1
sll0928	5683.03	3977.58	7388.48	1.85753	0.893388	0.0468333	1569	1429	1549	1765	1676	1887	protein_coding	allophycocyanin subunit alpha-B	Genbank:WP_010871516.1
slr0590	150.192	105.231	195.154	1.85453	0.891053	0.139449	26	19	38	23	12	76	protein_coding	DUF2993 domain-containing protein	Genbank:WP_010874328.1
slr1343	89.4847	62.7236	116.246	1.8533	0.890098	0.0809332	7	4	11	6	4	19	protein_coding	cryptochrome/photolyase family protein	Genbank:WP_010872781.1
sll0170	19273.7	13515.1	25032.4	1.85219	0.889229	0.0790078	1413	1039	1544	1532	1635	1296	protein_coding	molecular chaperone DnaK	Genbank:WP_010873288.1
sll0289	305.397	214.154	396.641	1.85213	0.889182	0.02612	54	44	51	47	43	95	protein_coding	septum site-determining protein MinD	Genbank:WP_010873890.1
sll0360	291.676	204.59	378.762	1.85133	0.888559	0.0323093	47	47	40	49	41	76	protein_coding	CPBP family intramembrane metalloprotease	Genbank:WP_010873148.1
slr1099	54.245	38.0911	70.399	1.84817	0.8861	0.0779526	10	10	13	12	8	23	protein_coding	UbiX family flavin prenyltransferase	Genbank:WP_010871388.1
slr2130	304.577	214.339	394.815	1.84202	0.881287	0.0561294	40	24	48	32	41	57	protein_coding	3-dehydroquinate synthase	Genbank:WP_010872693.1
slr1424	221.735	156.041	287.43	1.84202	0.881285	0.0919193	35	17	42	35	31	39	protein_coding	UDP-N-acetylenolpyruvoylglucosamine reductase	Genbank:WP_010874117.1
slr1865	176.35	124.157	228.543	1.84075	0.880296	0.0298649	23	13	18	15	15	38	protein_coding	carbohydrate ABC transporter substrate-binding protein	Genbank:WP_010872290.1
sll1058	330.917	233.277	428.558	1.83712	0.877447	0.0595761	63	40	55	55	57	72	protein_coding	4-hydroxy-tetrahydrodipicolinate reductase	Genbank:WP_010871272.1
sll0480	1214.27	856.17	1572.37	1.83651	0.876969	0.0395649	132	110	145	138	126	194	protein_coding	LL-diaminopimelate aminotransferase	Genbank:WP_010873811.1
sll1186	646.608	456.064	837.151	1.8356	0.876252	0.0471334	165	115	108	151	131	173	protein_coding	Uma2 family endonuclease	Genbank:WP_010871492.1
slr0807	255.359	180.209	330.508	1.83403	0.875014	0.0584442	38	30	26	35	33	42	protein_coding	tRNA (adenosine(37)-N6)-threonylcarbamoyltransferase complex transferase subunit TsaD	Genbank:WP_010872734.1
slr0537	397.488	280.67	514.307	1.83243	0.873756	0.0335744	57	37	65	47	48	97	protein_coding	adenosine kinase	Genbank:WP_010874051.1
ssl0511	130.137	91.9123	168.362	1.83176	0.873234	0.253935	141	74	62	107	125	70	protein_coding	hypothetical protein	Genbank:WP_020862007.1
slr0343	5993.51	4236.38	7750.65	1.82955	0.871486	0.0418363	1197	1779	1823	1829	1658	2227	protein_coding	cytochrome b6-f complex subunit IV	Genbank:WP_010873379.1
sll1276	365.23	258.397	472.063	1.82689	0.869388	0.0293321	30	23	29	26	23	51	protein_coding	ABC transporter ATP-binding protein	Genbank:WP_071822647.1
sll1546	797.565	564.498	1030.63	1.82575	0.86849	0.0710416	88	51	55	74	74	70	protein_coding	Ppx/GppA family phosphatase	Genbank:WP_010874262.1
sll0716	129.617	91.7898	167.444	1.82422	0.867277	0.0702215	24	29	32	25	33	44	protein_coding	signal peptidase I	Genbank:WP_010871290.1
slr0549	1719.98	1220.73	2219.23	1.81795	0.862314	0.0386069	174	238	245	245	212	329	protein_coding	aspartate-semialdehyde dehydrogenase	Genbank:WP_010874092.1
slr0193	2376.3	1687.09	3065.51	1.81704	0.861592	0.0266182	906	462	745	610	646	1265	protein_coding	RNA-binding protein	Genbank:WP_010873639.1
slr1974	1074.59	763.473	1385.7	1.81499	0.859964	0.0234927	99	108	100	98	94	188	protein_coding	ribosome biogenesis GTPase Der	Genbank:WP_010872829.1
slr0443	153.161	108.91	197.412	1.81261	0.858071	0.036793	75	30	60	40	47	115	protein_coding	hypothetical protein	Genbank:WP_010873098.1
ssl0467	343.341	244.257	442.425	1.81131	0.857033	0.0884603	247	171	217	228	247	235	protein_coding	hypothetical protein	Genbank:WP_010872564.1
sll1504	43.4033	30.8864	55.9203	1.81052	0.856402	0.114272	37	6	16	13	16	41	protein_coding	hypothetical protein	Genbank:WP_010871644.1
slr1342	516.448	367.813	665.083	1.80821	0.854563	0.0430781	56	33	68	47	48	89	protein_coding	four-carbon acid sugar kinase family protein	Genbank:WP_010872780.1
slr0870	51.3716	36.5874	66.1557	1.80815	0.854516	0.29975	39	9	10	24	21	17	protein_coding	hypothetical protein	Genbank:WP_010872447.1
slr1369	1492.22	1065.09	1919.34	1.80205	0.849638	0.171628	262	227	173	290	253	187	protein_coding	phosphatidate cytidylyltransferase	Genbank:WP_010872218.1
slr1866	65.936	47.0657	84.8062	1.80187	0.849494	0.209318	14	3	10	5	4	25	protein_coding	hypothetical protein	Genbank:WP_010872291.1
slr1848	904.724	646.336	1163.11	1.79955	0.847633	0.101174	63	125	73	106	102	98	protein_coding	histidinol dehydrogenase	Genbank:WP_010871708.1
sll0554	404.67	289.141	520.199	1.79912	0.847292	0.0276759	147	122	187	128	124	306	protein_coding	ferredoxin:thioredoxin reductase	Genbank:WP_010873706.1
slr0165	1444.87	1032.5	1857.23	1.79876	0.847002	0.0419681	336	269	344	332	292	484	protein_coding	ATP-dependent Clp protease proteolytic subunit	Genbank:WP_010873191.1
slr0624	369.409	264.046	474.772	1.79807	0.846448	0.080565	43	34	56	48	44	57	protein_coding	UDP-N-acetylglucosamine 2-epimerase (non-hydrolyzing)	Genbank:WP_010873854.1
slr1159	283.498	202.761	364.236	1.79638	0.845094	0.0506655	38	18	35	28	27	51	protein_coding	phosphoribosylamine--glycine ligase	Genbank:WP_010872946.1
sll0227	1275.84	913.626	1638.06	1.79292	0.842313	0.0570353	304	152	248	245	226	320	protein_coding	peptidyl-prolyl cis-trans isomerase	Genbank:WP_010871341.1
sll1736	291.024	208.665	373.382	1.78939	0.839467	0.0881137	100	106	91	116	111	109	protein_coding	hypothetical protein	Genbank:WP_010872061.1
sll1516	282.964	203.185	362.742	1.78528	0.836149	0.0787168	24	17	19	22	20	25	protein_coding	hypothetical protein	Genbank:WP_010871620.1
slr0776	482.535	346.516	618.554	1.78507	0.835979	0.0655221	61	55	70	69	59	84	protein_coding	UDP-3-O-(3-hydroxymyristoyl)glucosamine N-acyltransferase	Genbank:WP_010873348.1
slr1690	113.196	81.3089	145.082	1.78433	0.835386	0.0456623	20	21	19	16	18	41	protein_coding	NUDIX hydrolase	Genbank:WP_020862300.1
slr1925	102.999	74.1601	131.837	1.77773	0.830038	0.0484199	20	7	13	11	9	29	protein_coding	cobalamin biosynthesis protein CobD	Genbank:WP_010873200.1
slr1911	72.6763	52.3701	92.9826	1.77549	0.828218	0.0923852	20	17	32	18	20	43	protein_coding	hypothetical protein	Genbank:WP_010871761.1
sll1505	25.7513	18.5946	32.9081	1.76977	0.823558	0.188397	10	7	14	5	6	29	protein_coding	DUF86 domain-containing protein	Genbank:WP_010871643.1
slr0650	508.719	367.429	650.009	1.76907	0.822994	0.0488972	181	79	84	116	102	171	protein_coding	NYN domain-containing protein	Genbank:WP_010873599.1
slr0580	154.774	111.924	197.624	1.7657	0.820239	0.0666273	17	12	21	16	13	29	protein_coding	aminotransferase class I/II-fold pyridoxal phosphate-dependent enzyme	Genbank:WP_010873729.1
slr0835	244.484	176.854	312.113	1.76481	0.81951	0.0527723	40	23	47	28	33	66	protein_coding	MoxR family ATPase	Genbank:WP_010873745.1
slr2070	442.651	320.231	565.071	1.76457	0.819321	0.135307	64	54	93	85	74	66	protein_coding	DUF1868 domain-containing protein	Genbank:WP_010872031.1
slr1828	176.771	127.895	225.647	1.76431	0.819105	0.0317679	92	58	74	70	43	161	protein_coding	2Fe-2S iron-sulfur cluster binding domain-containing protein	Genbank:WP_010872058.1
sll1249	383.693	277.926	489.46	1.76112	0.816492	0.0490407	28	27	46	32	27	58	protein_coding	bifunctional pantoate--beta-alanine ligase/(d)CMP kinase	Genbank:WP_010872788.1
sll1463	2732.2	1980.52	3483.89	1.75908	0.814821	0.0783875	236	161	192	211	209	225	protein_coding	ATP-dependent zinc metalloprotease FtsH 4	Genbank:WP_010872107.1
sll0336	945.575	686.67	1204.48	1.75409	0.81072	0.0658685	113	109	170	130	126	186	protein_coding	acetyl-CoA carboxylase%2C carboxyltransferase subunit beta	Genbank:WP_010873320.1
sll0639	741.768	538.912	944.625	1.75284	0.809693	0.077465	79	82	74	91	80	92	protein_coding	bifunctional oligoribonuclease/PAP phosphatase NrnA	Genbank:WP_010871608.1
ssl1498	198.024	143.9	252.148	1.75225	0.809208	0.149643	183	99	159	161	162	143	protein_coding	ssl1498 family light-harvesting-like protein	Genbank:WP_010872768.1
slr1590	778.382	565.844	990.92	1.75123	0.808365	0.0762474	157	96	103	135	114	143	protein_coding	hypothetical protein	Genbank:WP_010871614.1
slr2111	26.3352	19.15	33.5203	1.75041	0.807689	0.306261	9	6	7	7	8	8	protein_coding	CBS domain-containing protein	Genbank:WP_010872673.1
slr2049	375.914	273.352	478.475	1.7504	0.807682	0.0979736	112	63	93	95	90	105	protein_coding	Chromophore lyase CpcS/CpeS 2	Genbank:WP_010871746.1
slr2105	449.535	327.419	571.65	1.74593	0.803992	0.0953915	40	29	33	36	36	38	protein_coding	hypothetical protein	Genbank:WP_010872625.1
slr0525	502.266	365.951	638.581	1.74499	0.803216	0.0456718	113	59	130	90	77	181	protein_coding	magnesium protoporphyrin IX methyltransferase	Genbank:WP_010874036.1
sll0065	830.278	605.051	1055.5	1.74449	0.802803	0.0284876	210	190	252	190	161	428	protein_coding	acetolactate synthase small subunit	Genbank:WP_014407139.1
sll1127	268.241	195.561	340.921	1.7433	0.801817	0.0719336	54	36	42	43	42	63	protein_coding	1%2C4-dihydroxy-2-naphthoyl-CoA synthase	Genbank:WP_010872165.1
ssl2245	2384.72	1739.68	3029.76	1.74156	0.80038	0.0354439	2158	558	1078	1084	999	2197	protein_coding	hypothetical protein	Genbank:WP_010872159.1
slr0888	4875.68	3557.81	6193.55	1.74083	0.799777	0.575801	2366	1277	199	1725	1763	340	protein_coding	hypothetical protein	Genbank:WP_010872246.1
slr0992	145.952	106.547	185.356	1.73966	0.798805	0.0615878	48	35	45	37	36	77	protein_coding	tRNA (uridine(34)/cytosine(34)/5-carboxymethylaminomethyluridine(34)-2'-O)-methyltransferase TrmL	Genbank:WP_010873242.1
slr1790	536.6	391.852	681.349	1.73879	0.798087	0.0351237	99	100	181	96	102	254	protein_coding	protoporphyrinogen oxidase HemJ	Genbank:WP_020861394.1
sll1237	160.602	117.309	203.895	1.7381	0.797513	0.0866777	20	19	34	23	20	39	protein_coding	peptide chain release factor N(5)-glutamine methyltransferase	Genbank:WP_010872699.1
sll1738	158.858	116.097	201.619	1.73663	0.796294	0.0579638	36	30	25	30	25	52	protein_coding	hypothetical protein	Genbank:WP_010872056.1
slr2043	302.616	221.163	384.07	1.73659	0.79626	0.0966443	41	39	39	44	40	47	protein_coding	ABC transporter substrate-binding protein	Genbank:WP_010871739.1
sll0853	300.403	220.003	380.804	1.7309	0.791523	0.136797	84	46	94	41	49	187	protein_coding	Chromophore lyase CpcS/CpeS 1	Genbank:WP_010872426.1
slr0077	632.718	463.658	801.779	1.72925	0.790144	0.0799025	68	76	55	77	67	77	protein_coding	SufS family cysteine desulfurase	Genbank:WP_010873773.1
slr2048	371.301	272.297	470.306	1.72718	0.788415	0.0498181	33	36	57	32	39	77	protein_coding	tetratricopeptide repeat protein	Genbank:WP_010871745.1
sll0823	624.851	458.502	791.2	1.72562	0.787114	0.161885	109	83	161	70	66	306	protein_coding	succinate dehydrogenase iron-sulfur subunit	Genbank:WP_010873761.1
slr1679	177.66	130.405	224.916	1.72475	0.786386	0.0936259	34	20	45	21	22	77	protein_coding	D-alanyl-D-alanine dipeptidase	Genbank:WP_010872982.1
sll1841	3129.71	2300.25	3959.17	1.7212	0.783411	0.0691011	326	295	365	315	332	443	protein_coding	2-oxo acid dehydrogenase subunit E2	Genbank:WP_010873236.1
slr0728	320.389	235.477	405.301	1.72119	0.783408	0.0770667	23	48	36	36	39	48	protein_coding	O-antigen ligase family protein	Genbank:WP_010871302.1
sll0565	105.384	77.5046	133.263	1.71942	0.781922	0.0537808	31	33	42	28	25	76	protein_coding	hypothetical protein	Genbank:WP_010874342.1
slr1435	255.968	188.281	323.655	1.719	0.781571	0.0606421	34	19	29	29	18	46	protein_coding	TldD/PmbA family protein	Genbank:WP_010872171.1
sll0372	278.89	205.39	352.389	1.7157	0.7788	0.0591731	43	56	93	58	49	115	protein_coding	DUF3177 family protein	Genbank:WP_010873627.1
sll1092	98.2271	72.3431	124.111	1.71559	0.778706	0.0815837	56	15	38	29	26	67	protein_coding	type II toxin-antitoxin system VapC family toxin	Genbank:WP_010872957.1
slr1428	462.636	340.883	584.389	1.71434	0.777651	0.11951	30	22	49	35	31	41	protein_coding	GTPase family protein	Genbank:WP_010874124.1
slr1875	55.3996	40.8493	69.9499	1.71239	0.776011	0.107425	7	11	16	8	10	23	protein_coding	exopolysaccharide biosynthesis protein	Genbank:WP_010872308.1
slr0949	136.375	100.577	172.172	1.71184	0.775551	0.0719788	18	22	23	19	18	37	protein_coding	branched-chain amino acid ABC transporter permease	Genbank:WP_010873033.1
sll0932	255.06	188.367	321.752	1.70811	0.772401	0.0715576	23	25	57	29	22	71	protein_coding	permease	Genbank:WP_010871513.1
sll1606	165.744	122.437	209.051	1.70741	0.771813	0.0846727	20	22	45	24	25	50	protein_coding	YdcF family protein	Genbank:WP_010872533.1
slr1510	370.075	273.488	466.661	1.70633	0.770894	0.0561905	47	33	68	38	41	89	protein_coding	phosphate acyltransferase PlsX	Genbank:WP_010872642.1
slr1129	2766.36	2044.83	3487.88	1.70571	0.770373	0.0945487	217	170	175	217	176	206	protein_coding	ribonuclease E/G	Genbank:WP_010871286.1
sll0380	113.608	83.979	143.237	1.70563	0.770304	0.0764362	12	9	22	11	10	29	protein_coding	glycosyltransferase family 1 protein	Genbank:WP_010873617.1
sll1915	531.073	392.648	669.498	1.70508	0.769843	0.128766	115	144	128	139	152	122	protein_coding	hypothetical protein	Genbank:WP_010871903.1
sll1189	496.258	367.13	625.386	1.70345	0.768456	0.0540723	42	47	66	51	38	89	protein_coding	FAD-binding oxidoreductase	Genbank:WP_010871487.1
slr0817	402.621	297.97	507.273	1.70243	0.767597	0.106022	32	32	52	25	24	93	protein_coding	isochorismate synthase	Genbank:WP_010872754.1
slr0871	24.9505	18.4712	31.4298	1.70156	0.76686	0.274159	12	6	8	10	7	13	protein_coding	hypothetical protein	Genbank:WP_010872448.1
ssr0693	548.384	406.084	690.684	1.70084	0.76625	0.491498	404	218	166	332	322	116	protein_coding	hypothetical protein	Genbank:WP_010873616.1
slr1863	72.3467	53.5858	91.1075	1.70022	0.765719	0.149647	10	2	7	4	4	15	protein_coding	hypothetical protein	Genbank:WP_010872288.1
slr0557	1619.71	1201.13	2038.28	1.69697	0.762959	0.0795914	88	58	102	78	75	115	protein_coding	valine--tRNA ligase	Genbank:WP_010874104.1
sll0712	278.492	206.837	350.148	1.69287	0.759471	0.0943952	34	29	57	33	37	60	protein_coding	cysteine synthase A	Genbank:WP_010871292.1
slr0808	104.514	77.6576	131.37	1.69166	0.75844	0.125991	30	19	28	24	23	38	protein_coding	ribosome maturation factor RimM	Genbank:WP_010872735.1
sll0489	102.908	76.5163	129.299	1.68983	0.756877	0.166771	15	10	17	14	12	17	protein_coding	ABC transporter ATP-binding protein	Genbank:WP_010873798.1
slr0688	165.244	122.886	207.602	1.68938	0.756494	0.0836254	17	19	30	19	18	38	protein_coding	polysaccharide pyruvyl transferase CsaB	Genbank:WP_010871605.1
slr0950	35.1588	26.1683	44.1494	1.68713	0.754573	0.131036	4	5	8	4	3	13	protein_coding	TlyA family RNA methyltransferase	Genbank:WP_010873034.1
slr0917	133.261	99.2176	167.305	1.68625	0.753814	0.0701474	15	12	19	11	12	30	protein_coding	8-amino-7-oxononanoate synthase	Genbank:WP_010873692.1
sll0071	103.503	77.0651	129.942	1.68613	0.753714	0.0916016	21	8	14	14	8	25	protein_coding	glycosyltransferase	Genbank:WP_010873495.1
ssr3000	76.4374	56.952	95.9229	1.68428	0.75213	0.277741	20	29	63	21	15	103	protein_coding	DUF2288 domain-containing protein	Genbank:WP_010871446.1
slr2027	112.734	84.0583	141.411	1.68229	0.750428	0.105065	12	9	12	11	8	17	protein_coding	glycosyltransferase family 39 protein	Genbank:WP_010871905.1
sll1411	27.2238	20.305	34.1427	1.68149	0.749743	0.298487	8	5	13	2	5	25	protein_coding	DUF86 domain-containing protein	Genbank:WP_010872662.1
sll0373	396.194	295.809	496.579	1.67871	0.747357	0.0857628	40	32	55	40	36	64	protein_coding	glutamate-5-semialdehyde dehydrogenase	Genbank:WP_010873626.1
slr1431	708.257	528.813	887.701	1.67867	0.747317	0.116631	82	37	95	69	63	90	protein_coding	DUF3370 domain-containing protein	Genbank:WP_010874128.1
slr0820	144.85	108.313	181.386	1.67464	0.743851	0.160227	17	13	11	13	16	14	protein_coding	sugar transferase	Genbank:WP_010872758.1
slr0965	636.853	476.495	797.211	1.67307	0.742499	0.0768626	101	48	82	75	59	114	protein_coding	DNA polymerase III subunit beta	Genbank:WP_010871501.1
ssl3177	1168.7	874.815	1462.58	1.67188	0.741469	0.0523495	693	539	552	404	404	1320	protein_coding	hypothetical protein	Genbank:WP_010872125.1
slr1019	75.3044	56.4137	94.1951	1.66972	0.739607	0.209845	9	13	9	10	13	11	protein_coding	PhzF family phenazine biosynthesis isomerase	Genbank:WP_010871780.1
slr1118	25.6328	19.225	32.0406	1.66662	0.736922	0.259435	2	4	7	5	2	8	protein_coding	glycosyltransferase	Genbank:WP_010871262.1
slr1703	412.676	309.717	515.635	1.66485	0.735396	0.0945109	59	26	52	42	37	65	protein_coding	serine--tRNA ligase	Genbank:WP_010871856.1
ssl2138	37.6478	28.2586	47.0371	1.66452	0.735105	0.207132	47	5	30	19	16	55	protein_coding	DUF2281 domain-containing protein	Genbank:WP_010872958.1
ssr1258	63.9373	48.021	79.8537	1.66289	0.733695	0.270906	61	25	46	24	15	122	protein_coding	type II toxin-antitoxin system HicB family antitoxin	Genbank:WP_010874238.1
slr0156	590.297	443.444	737.15	1.66233	0.733205	0.0633824	36	24	31	27	25	49	protein_coding	ATP-dependent chaperone ClpB	Genbank:WP_010873183.1
sll1202	8.45122	6.35043	10.552	1.66162	0.732589	0.456534	1	0	2	0	0	3	protein_coding	iron-siderophore ABC transporter substrate-binding protein	Genbank:WP_010871226.1
slr2103	115.953	87.1921	144.715	1.65972	0.730942	0.0971041	8	18	28	11	17	33	protein_coding	acyltransferase family protein	Genbank:WP_010872622.1
slr1964	1101.09	828.028	1374.14	1.65954	0.730783	0.0549288	527	323	293	320	336	602	protein_coding	hypothetical protein	Genbank:WP_010872812.1
sll0683	1024.78	771.166	1278.4	1.65774	0.729222	0.10111	184	126	232	170	157	243	protein_coding	phosphate ABC transporter ATP-binding protein	Genbank:WP_010873565.1
slr1534	162.508	122.312	202.704	1.65727	0.728811	0.105782	27	21	27	23	20	37	protein_coding	LD-carboxypeptidase	Genbank:WP_010872934.1
sll1062	33.7981	25.4581	42.138	1.65519	0.726996	0.194997	21	5	12	9	10	23	protein_coding	hypothetical protein	Genbank:WP_010871265.1
slr1109	486.581	366.965	606.197	1.65192	0.724144	0.0885229	45	33	79	42	43	84	protein_coding	ankyrin repeat domain-containing protein	Genbank:WP_010871408.1
slr1923	378.617	286.158	471.076	1.64621	0.71915	0.100035	46	31	58	38	39	66	protein_coding	hypothetical protein	Genbank:WP_010873198.1
slr0964	598.037	452.34	743.735	1.6442	0.717382	0.0945131	118	70	86	84	81	123	protein_coding	FTR1 family protein	Genbank:WP_010871500.1
slr1287	119.379	90.306	148.452	1.64388	0.717102	0.0717766	11	16	19	14	8	31	protein_coding	DUF3326 domain-containing protein	Genbank:WP_020862336.1
slr1916	522.646	395.945	649.347	1.63999	0.713691	0.0805362	74	94	85	76	78	123	protein_coding	alpha/beta hydrolase	Genbank:WP_010871769.1
slr0747	338.874	256.881	420.866	1.63837	0.712261	0.0626534	49	26	60	33	30	84	protein_coding	ABC transporter ATP-binding protein	Genbank:WP_010874222.1
slr1148	34.5628	26.2022	42.9233	1.63816	0.712073	0.255567	6	8	10	4	3	24	protein_coding	DUF4269 domain-containing protein	Genbank:WP_010871935.1
slr0418	522.117	395.965	648.268	1.63718	0.711216	0.0881391	66	80	93	74	68	117	protein_coding	TIGR04168 family protein	Genbank:WP_010873608.1
slr0746	614.02	466.238	761.803	1.63393	0.70835	0.103525	64	47	98	59	59	102	protein_coding	glucosylglycerol 3-phosphatase	Genbank:WP_010874221.1
sll1534	844.158	641.179	1047.14	1.63314	0.707651	0.156162	97	115	95	108	112	94	protein_coding	glycosyltransferase family 4 protein	Genbank:WP_010873063.1
sll0448	47.8072	36.3697	59.2447	1.62896	0.703949	0.163971	7	2	7	4	3	11	protein_coding	hypothetical protein	Genbank:WP_010874279.1
slr1864	97.8176	74.5014	121.134	1.62593	0.701263	0.102435	10	11	16	10	8	23	protein_coding	AEC family transporter	Genbank:WP_010872289.1
slr0825	849.232	647.99	1050.47	1.62113	0.696998	0.119561	71	54	63	62	56	76	protein_coding	S9 family peptidase	Genbank:WP_010873735.1
sll0408	1690.33	1291.53	2089.13	1.61757	0.693827	0.122063	229	157	216	192	181	242	protein_coding	peptidyl-prolyl cis-trans isomerase	Genbank:WP_010873476.1
slr0500	619.178	474.009	764.346	1.61251	0.689311	0.122197	174	121	123	129	133	167	protein_coding	imidazoleglycerol-phosphate dehydratase HisB	Genbank:WP_010873799.1
slr1878	157.618	120.67	194.567	1.61239	0.689205	0.0919515	18	23	40	21	19	50	protein_coding	HEAT repeat domain-containing protein	Genbank:WP_010872313.1
sll0067	395.398	302.877	487.918	1.61095	0.687908	0.174959	90	91	124	109	91	107	protein_coding	glutathione S-transferase family protein	Genbank:WP_010873500.1
sll1925	625.016	478.963	771.069	1.60987	0.686945	0.178641	148	117	103	139	119	109	protein_coding	hypothetical protein	Genbank:WP_010871879.1
slr0862	104.809	80.4652	129.154	1.60509	0.682652	0.109383	17	10	19	10	11	28	protein_coding	LmbP protein	Genbank:WP_010872434.1
sll0541	3122.04	2397.3	3846.77	1.60463	0.682239	0.0867435	471	393	543	409	381	692	protein_coding	acyl-CoA desaturase	Genbank:WP_010873728.1
sll0711	177.859	136.671	219.047	1.60274	0.680537	0.187006	18	26	35	28	22	31	protein_coding	4-(cytidine 5'-diphospho)-2-C-methyl-D-erythritol kinase	Genbank:WP_010871293.1
slr0730	154.193	118.551	189.835	1.60129	0.679236	0.0724521	67	44	56	35	42	108	protein_coding	DUF3119 family protein	Genbank:WP_010871304.1
slr0312	319.175	245.856	392.494	1.59644	0.67486	0.151977	68	75	70	67	71	81	protein_coding	response regulator transcription factor	Genbank:WP_010873909.1
slr1531	713.118	549.657	876.579	1.59477	0.673351	0.134925	91	60	60	67	65	81	protein_coding	signal recognition particle protein	Genbank:WP_010872928.1
slr2005	218.896	168.743	269.049	1.59443	0.67304	0.13563	45	33	42	40	30	54	protein_coding	hypothetical protein	Genbank:WP_010871878.1
sll1538	153.567	118.422	188.712	1.59356	0.67225	0.139037	14	10	16	10	12	20	protein_coding	beta-glucosidase	Genbank:WP_010873055.1
ssr2062	118.949	91.7435	146.154	1.59307	0.67181	0.41104	61	73	51	73	68	38	protein_coding	hypothetical protein	Genbank:WP_010872164.1
sll0179	896.326	691.637	1101.02	1.5919	0.670747	0.105367	90	66	114	74	74	131	protein_coding	glutamate--tRNA ligase	Genbank:WP_010873656.1
sll0934	6541.62	5048.51	8034.73	1.5915	0.67039	0.112945	953	899	779	810	840	1060	protein_coding	3-deoxy-7-phosphoheptulonate synthase	Genbank:WP_010871510.1
sll0593	276.761	213.61	339.912	1.59128	0.670183	0.218592	40	30	42	41	33	35	protein_coding	glucokinase	Genbank:WP_010873839.1
sll0037	1064.25	821.821	1306.67	1.58997	0.669002	0.241644	170	79	223	78	81	376	protein_coding	sirohydrochlorin cobaltochelatase	Genbank:WP_010874018.1
slr0795	40.2513	31.0861	49.4165	1.58967	0.668725	0.258653	9	3	8	3	7	11	protein_coding	hypothetical protein	Genbank:WP_010873928.1
sll1945	3537.08	2732.01	4342.15	1.58936	0.668449	0.163493	289	230	275	264	252	270	protein_coding	1-deoxy-D-xylulose-5-phosphate synthase	Genbank:WP_010871718.1
slr1900	1066.51	824.38	1308.63	1.58742	0.666681	0.109611	257	155	215	177	179	285	protein_coding	DUF3386 domain-containing protein	Genbank:WP_010871988.1
sll0930	418.267	323.323	513.211	1.5873	0.666573	0.0638751	90	77	142	74	62	201	protein_coding	hypothetical protein	Genbank:WP_010871515.1
slr1164	601.364	464.903	737.825	1.58705	0.666349	0.382997	57	33	21	50	27	30	protein_coding	ribonucleoside-diphosphate reductase subunit alpha	Genbank:WP_010872954.1
sll1762	1297.38	1003.41	1591.35	1.58594	0.665336	0.186218	291	107	169	194	168	182	protein_coding	amino acid ABC transporter substrate-binding protein	Genbank:WP_102014006.1
sll0063a	88.3307	68.3237	108.338	1.58565	0.665076	0.171222	37	40	66	24	30	110	protein_coding	DUF3539 family protein	Genbank:WP_010873509.1
ssl3451	76.1664	58.9392	93.3937	1.58458	0.664099	0.155355	36	36	63	36	31	78	protein_coding	DUF3148 domain-containing protein	Genbank:WP_010871944.1
ssl0020	3996.37	3092.59	4900.16	1.58448	0.664014	0.23851	3175	1404	1378	2062	1913	1740	protein_coding	Ferredoxin-1	Genbank:WP_010873424.1
slr1312	920.09	712.249	1127.93	1.58362	0.663225	0.13663	88	54	58	63	60	78	protein_coding	biosynthetic arginine decarboxylase	Genbank:WP_010871215.1
slr1208	503.229	389.602	616.856	1.5833	0.662932	0.207806	42	29	39	35	37	35	protein_coding	bifunctional aldolase/short-chain dehydrogenase	Genbank:WP_010872020.1
slr1721	620.26	480.509	760.011	1.58168	0.661456	0.113478	59	42	83	52	46	91	protein_coding	hypothetical protein	Genbank:WP_010872538.1
sll1865	71.8856	55.7167	88.0545	1.5804	0.660286	0.215528	123	156	106	116	130	154	protein_coding	peptide chain release factor 2	Genbank:WP_102014011.1
sll2009	1539.84	1193.73	1885.94	1.57987	0.659807	0.133756	226	145	138	160	156	194	protein_coding	insulinase family protein	Genbank:WP_010872344.1
sll1946	226.006	175.253	276.758	1.57919	0.659184	0.172273	12	10	16	13	10	16	protein_coding	phospholipid carrier-dependent glycosyltransferase	Genbank:WP_010871716.1
ssr2315	175.097	135.795	214.399	1.57885	0.658871	0.132048	225	72	61	99	83	192	protein_coding	hypothetical protein	Genbank:WP_010871819.1
sll0912	272.76	211.676	333.844	1.57715	0.657321	0.145444	21	16	24	18	17	27	protein_coding	ABC transporter ATP-binding protein	Genbank:WP_010873032.1
sll1537	34.4352	26.7458	42.1247	1.575	0.655355	0.289799	14	6	17	11	7	19	protein_coding	NUDIX domain-containing protein	Genbank:WP_010873056.1
ssl1707	150.95	117.286	184.615	1.57405	0.654482	0.0881579	81	67	112	53	63	168	protein_coding	sulfurtransferase TusA family protein	Genbank:WP_010874082.1
sll0442	178.23	138.502	217.958	1.57368	0.65414	0.225332	104	72	51	81	74	67	protein_coding	hypothetical protein	Genbank:WP_010874286.1
sll0040	2090.78	1626.04	2555.52	1.57162	0.652255	0.313147	351	788	416	559	562	468	protein_coding	chemotaxis protein CheW	Genbank:WP_010874012.1
slr1340	98.1207	76.3197	119.922	1.5713	0.651963	0.139507	25	19	36	15	16	58	protein_coding	GNAT family N-acetyltransferase	Genbank:WP_010872777.1
slr2032	1470.07	1143.62	1796.52	1.57091	0.651601	0.176829	283	256	314	271	274	295	protein_coding	DUF561 domain-containing protein	Genbank:WP_010871717.1
slr1516	5573.53	4336.35	6810.71	1.57061	0.651325	0.136846	1329	1279	1402	1177	1286	1581	protein_coding	superoxide dismutase [Fe]	Genbank:WP_010872652.1
sll1304	821.84	639.905	1003.78	1.56863	0.649509	0.119536	229	100	89	131	113	173	protein_coding	sugar phosphate isomerase/epimerase	Genbank:WP_010872273.1
slr1348	229.231	178.528	279.933	1.56801	0.64893	0.106244	49	40	43	34	36	69	protein_coding	serine O-acetyltransferase	Genbank:WP_010872790.1
sll0350	730.443	569.403	891.483	1.56564	0.646755	0.109546	51	32	50	35	35	65	protein_coding	DUF3769 domain-containing protein	Genbank:WP_010873312.1
slr1423	1325.3	1033.21	1617.4	1.56541	0.646537	0.15892	116	117	144	127	106	143	protein_coding	UDP-N-acetylmuramate--L-alanine ligase	Genbank:WP_010874116.1
slr0523	258.871	201.83	315.912	1.56523	0.646378	0.0855622	41	49	67	45	30	93	protein_coding	ATP-dependent dethiobiotin synthetase BioD	Genbank:WP_010873833.1
slr0891	321.839	251.078	392.6	1.56366	0.644922	0.186612	25	25	27	23	26	28	protein_coding	N-acetylmuramoyl-L-alanine amidase	Genbank:WP_010872251.1
slr0757	81.6376	63.7154	99.5598	1.56257	0.64392	0.288028	43	22	50	18	15	98	protein_coding	circadian clock protein KaiB	Genbank:WP_010874242.1
sll0996	646.395	505.145	787.644	1.55924	0.640846	0.110513	90	44	78	57	52	105	protein_coding	tRNA (N6-isopentenyl adenosine(37)-C2)-methylthiotransferase MiaB	Genbank:WP_010871782.1
ssl2923	25.4394	19.8875	30.9913	1.55833	0.639999	0.317199	14	8	24	8	6	38	protein_coding	type II toxin-antitoxin system VapC family toxin	Genbank:WP_010871640.1
slr1347	962.66	752.753	1172.57	1.55771	0.639423	0.0888246	146	197	150	128	150	246	protein_coding	carbonic anhydrase	Genbank:WP_020861796.1
slr1133	704.184	550.726	857.642	1.55729	0.639041	0.158138	90	62	70	66	68	85	protein_coding	argininosuccinate lyase	Genbank:WP_010871913.1
sll1908	2928.02	2291.24	3564.8	1.55584	0.637694	0.149823	262	244	301	252	234	318	protein_coding	phosphoglycerate dehydrogenase	Genbank:WP_020861708.1
ssl1378	44.3517	34.7259	53.9774	1.55439	0.636345	0.248614	39	10	31	20	18	42	protein_coding	hypothetical protein	Genbank:WP_010874233.1
slr2124	322.365	252.509	392.222	1.5533	0.63534	0.171895	70	55	63	52	60	74	protein_coding	SDR family oxidoreductase	Genbank:WP_010872685.1
slr0879	313.566	245.665	381.468	1.5528	0.63487	0.119118	80	82	190	97	72	194	protein_coding	glycine cleavage system protein GcvH	Genbank:WP_010872230.1
slr0963	3913.72	3067.19	4760.25	1.55199	0.634117	0.153383	364	247	290	275	268	343	protein_coding	sulfite reductase%2C ferredoxin dependent	Genbank:WP_010871499.1
slr2135	165.774	129.969	201.578	1.55098	0.633176	0.28767	15	30	69	25	17	85	protein_coding	hydantoin utilization protein A	Genbank:WP_060492345.1
slr0213	2634.26	2065.36	3203.15	1.55089	0.633098	0.144395	249	167	305	205	197	312	protein_coding	glutamine-hydrolyzing GMP synthase	Genbank:WP_010873437.1
sll0680	767.12	601.523	932.716	1.55059	0.632818	0.109958	65	98	124	71	85	145	protein_coding	phosphate ABC transporter substrate-binding protein PstS	Genbank:WP_010873568.1
sll0704	1245.52	977.633	1513.4	1.54803	0.630431	0.190726	149	162	144	149	149	147	protein_coding	cysteine desulfurase	Genbank:WP_010871306.1
slr0708	1289.8	1012.47	1567.12	1.54782	0.630239	0.603139	345	84	51	180	156	90	protein_coding	hypothetical protein	Genbank:WP_010873973.1
slr1090	467.957	367.432	568.483	1.54718	0.629641	0.229043	83	44	60	66	52	58	protein_coding	GTPase ObgE	Genbank:WP_010871577.1
slr0088	117.738	92.4585	143.018	1.54684	0.629321	0.163428	9	7	16	9	6	17	protein_coding	NAD(P)/FAD-dependent oxidoreductase	Genbank:WP_010873789.1
ssr1720	5.12553	4.02819	6.22287	1.54483	0.627446	0.514256	4	3	2	0	3	7	protein_coding	hypothetical protein	Genbank:WP_010871799.1
slr0323	555.963	437.609	674.316	1.54091	0.623783	0.112983	31	15	33	21	17	42	protein_coding	alpha-mannosidase	Genbank:WP_010873253.1
sll1737	217.97	171.715	264.226	1.53875	0.621759	0.0960916	92	34	80	47	40	125	protein_coding	Tic20 family protein	Genbank:WP_010872057.1
slr1306	2210.2	1741.35	2679.05	1.53848	0.62151	0.200017	234	220	204	214	213	207	protein_coding	DUF697 domain-containing protein	Genbank:WP_010871489.1
sll0757	3034.52	2392.52	3676.53	1.53667	0.619811	0.176619	281	293	314	281	270	319	protein_coding	amidophosphoribosyltransferase	Genbank:WP_010873361.1
sll2005	3841.96	3036.23	4647.68	1.53074	0.61423	0.143868	248	118	166	144	152	223	protein_coding	DNA topoisomerase (ATP-hydrolyzing) subunit B	Genbank:WP_010872350.1
sll1398	439.418	347.351	531.485	1.53011	0.613637	0.138806	271	99	224	161	137	286	protein_coding	photosystem II reaction center protein Psb28	Genbank:WP_010871246.1
sll1897	59.3321	46.9387	71.7254	1.52806	0.611705	0.172346	18	27	13	16	15	31	protein_coding	EVE domain-containing protein	Genbank:WP_010872807.1
slr0318	57.4132	45.4691	69.3574	1.52537	0.609164	0.157	14	20	28	12	14	41	protein_coding	endoribonuclease L-PSP	Genbank:WP_041426059.1
sll0817	94.2893	74.6883	113.89	1.52488	0.608691	0.112218	17	11	17	9	9	31	protein_coding	tRNA (adenosine(37)-N6)-dimethylallyltransferase MiaA	Genbank:WP_010872740.1
slr1265	12234	9691.79	14776.3	1.52462	0.608446	0.133692	1041	906	910	861	772	1209	protein_coding	DNA-directed RNA polymerase subunit gamma	Genbank:WP_010872888.1
slr0108	148.018	117.266	178.77	1.52449	0.608324	0.126083	12	17	21	10	11	35	protein_coding	AsnC family protein	Genbank:WP_010873871.1
sll0430	2425.18	1921.47	2928.89	1.5243	0.608144	0.387888	187	100	277	170	188	145	protein_coding	molecular chaperone HtpG	Genbank:WP_010874301.1
sll0018	17575	13943.4	21206.6	1.5209	0.604925	0.162074	2327	1925	3042	2035	2040	3035	protein_coding	fructose-bisphosphate aldolase class II	Genbank:WP_010873412.1
slr0878	151.983	120.63	183.336	1.51982	0.603896	0.0940962	24	33	31	21	19	56	protein_coding	M23 family metallopeptidase	Genbank:WP_010872229.1
sll1747	791.257	628.168	954.347	1.51925	0.603363	0.120361	99	96	127	82	83	160	protein_coding	chorismate synthase	Genbank:WP_010872045.1
slr1365	454.601	360.921	548.28	1.51911	0.603228	0.108772	72	99	134	79	71	167	protein_coding	biotin transporter BioY	Genbank:WP_010872209.1
sll0898	209.369	166.291	252.448	1.51811	0.602279	0.098158	29	22	32	18	19	51	protein_coding	small ribosomal subunit biogenesis GTPase RsgA	Genbank:WP_010874081.1
slr1280	730.954	580.865	881.044	1.51678	0.601013	0.162831	129	92	226	110	116	210	protein_coding	NAD(P)H-quinone oxidoreductase subunit K 1	Genbank:WP_010872906.1
slr1601	246.349	195.785	296.912	1.51652	0.600767	0.0951077	149	63	83	76	56	171	protein_coding	hypothetical protein	Genbank:WP_010871634.1
sll1466	261.002	207.444	314.561	1.51637	0.60062	0.13306	27	21	46	23	21	52	protein_coding	glycosyltransferase	Genbank:WP_010872104.1
slr1962	203.759	162.075	245.443	1.51438	0.598728	0.226057	28	24	29	25	22	30	protein_coding	C4-dicarboxylate ABC transporter	Genbank:WP_010872809.1
slr2025	931.884	741.248	1122.52	1.51436	0.598711	0.236028	308	251	342	277	276	295	protein_coding	YbjN domain-containing protein	Genbank:WP_010871900.1
slr1796	162.231	129.053	195.41	1.51418	0.598536	0.204289	26	22	75	31	27	63	protein_coding	thylakoid membrane protein	Genbank:WP_010871449.1
sll1695	994.102	790.989	1197.21	1.51357	0.597951	0.64778	392	324	118	303	343	96	protein_coding	type II secretion system protein	Genbank:WP_010872380.1
slr0400	277.262	220.64	333.884	1.51325	0.597654	0.109937	42	30	64	30	29	81	protein_coding	NAD(+) kinase	Genbank:WP_010873153.1
slr0679	650.278	517.788	782.768	1.51175	0.596223	0.207414	71	71	70	68	62	73	protein_coding	16S rRNA (cytosine(967)-C(5))-methyltransferase	Genbank:WP_010871589.1
sll0664	27.0963	21.5759	32.6168	1.51173	0.596197	0.389199	6	0	6	1	3	9	protein_coding	hypothetical protein	Genbank:WP_010873978.1
sll0237	152.397	121.396	183.397	1.51074	0.595252	0.245126	25	14	28	18	18	27	protein_coding	extracellular solute-binding protein	Genbank:WP_010872591.1
slr0889	1412.53	1125.4	1699.67	1.51029	0.594822	0.526209	205	203	83	179	185	88	protein_coding	AarF/ABC1/UbiB kinase family protein	Genbank:WP_010872247.1
slr1928	7087.95	5649.99	8525.91	1.50901	0.593605	0.739244	2657	2180	321	2227	2027	255	protein_coding	type II secretion system protein	Genbank:WP_010873205.1
slr0609	1772.38	1413.46	2131.31	1.50787	0.592513	0.177604	362	142	197	198	196	268	protein_coding	GTP-binding protein	Genbank:WP_010874356.1
slr0116	224.57	179.258	269.882	1.50555	0.590295	0.115971	39	41	52	34	28	75	protein_coding	phycocyanobilin:ferredoxin oxidoreductase	Genbank:WP_010873881.1
slr1395	90.8423	72.5521	109.132	1.5042	0.588992	0.295828	15	6	16	10	10	15	protein_coding	hypothetical protein	Genbank:WP_010871842.1
sll0897	990.401	791.784	1189.02	1.50169	0.586591	0.159328	142	96	158	99	108	177	protein_coding	molecular chaperone DnaJ	Genbank:WP_010874083.1
slr0836	155.553	124.467	186.638	1.4995	0.584484	0.121625	22	15	31	14	14	42	protein_coding	dTDP-glucose 4%2C6-dehydratase	Genbank:WP_010873746.1
sll0671	13.9408	11.158	16.7236	1.4988	0.583806	0.38426	2	1	2	1	0	5	protein_coding	magnesium/cobalt transporter CorA	Genbank:WP_010873969.1
sll0410	109.308	87.5787	131.037	1.49623	0.581327	0.281992	29	24	45	30	24	39	protein_coding	acyl-CoA thioesterase	Genbank:WP_010873474.1
sll1636	71.4106	57.2707	85.5506	1.49379	0.578982	0.386067	16	16	24	12	21	18	protein_coding	gamma carbonic anhydrase family protein	Genbank:WP_010871699.1
sll0788	2519.21	2020.83	3017.59	1.49324	0.578449	0.576374	679	770	386	660	703	295	protein_coding	DUF305 domain-containing protein	Genbank:WP_010873937.1
slr1643	7459.12	5985.5	8932.74	1.4924	0.577631	0.204941	1012	702	1008	806	752	1005	protein_coding	ferredoxin--NADP(+) reductase	Genbank:WP_010873079.1
slr1566	215.312	172.884	257.74	1.49083	0.576115	0.225477	23	19	40	21	21	36	protein_coding	glycosyltransferase	Genbank:WP_010874187.1
sll0985	179.372	144.045	214.698	1.4905	0.575794	0.19004	14	8	15	9	9	18	protein_coding	mechanosensitive ion channel family protein	Genbank:WP_010871803.1
slr0169	187.557	150.639	224.475	1.49015	0.57546	0.151111	41	34	58	29	32	72	protein_coding	hypothetical protein	Genbank:WP_010873277.1
slr0657	982.185	789.165	1175.2	1.48917	0.574512	0.154269	60	71	114	65	60	116	protein_coding	aspartate kinase	Genbank:WP_010874158.1
sll1057	326.232	262.555	389.91	1.48506	0.570523	0.451005	78	164	127	144	109	92	protein_coding	thioredoxin	Genbank:WP_010871273.1
ssl3769	442.811	356.455	529.167	1.48453	0.570005	0.145192	362	295	214	205	266	391	protein_coding	hypothetical protein	Genbank:WP_010872610.1
sll1563	495.365	398.945	591.785	1.48337	0.568881	0.211297	37	9	36	16	15	50	protein_coding	hypothetical protein	Genbank:WP_010872987.1
slr1366	95.9998	77.3755	114.624	1.4814	0.566962	0.289918	5	40	38	15	19	60	protein_coding	lipoprotein signal peptidase	Genbank:WP_010872210.1
sll1916	146.581	118.182	174.981	1.48061	0.566194	0.123307	26	41	39	27	21	62	protein_coding	nicotinate-nucleotide adenylyltransferase	Genbank:WP_010871902.1
slr0920	50.8134	40.9727	60.6541	1.48035	0.565942	0.343348	11	19	19	16	12	19	protein_coding	NUDIX hydrolase	Genbank:WP_010873695.1
smr0010	379.259	305.831	452.686	1.48019	0.565778	0.169645	250	644	500	434	371	597	protein_coding	cytochrome b6-f complex subunit PetG	Genbank:WP_010872858.1
sll0284	283.753	228.909	338.596	1.47917	0.56479	0.22899	25	23	24	21	20	27	protein_coding	ATP-binding protein	Genbank:WP_010873902.1
sll1164	98.4431	79.4407	117.445	1.4784	0.564039	0.328293	16	5	22	8	5	32	protein_coding	EamA family transporter	Genbank:WP_010872452.1
sll1628	445.763	359.891	531.634	1.47721	0.562872	0.22371	47	52	74	48	49	68	protein_coding	tetratricopeptide repeat protein	Genbank:WP_010872397.1
slr0919	149.907	121.041	178.774	1.47697	0.562644	0.191111	44	36	69	32	38	77	protein_coding	thiol-disulfide oxidoreductase DCC family protein	Genbank:WP_010873694.1
sll1299	263.651	213.079	314.224	1.47469	0.560408	0.211397	24	27	44	25	25	42	protein_coding	acetate kinase	Genbank:WP_010871817.1
sll1703	154.07	124.541	183.598	1.4742	0.559934	0.217843	12	6	20	9	9	19	protein_coding	signal peptide peptidase SppA	Genbank:WP_010872365.1
ssr3410	101.209	81.8198	120.598	1.47394	0.559681	0.333569	57	48	48	50	43	48	protein_coding	hypothetical protein	Genbank:WP_010871886.1
sll0825	222.155	179.677	264.633	1.47282	0.558585	0.128188	33	17	31	17	17	47	protein_coding	CCA tRNA nucleotidyltransferase	Genbank:WP_010873756.1
slr0240	687.223	555.886	818.561	1.47253	0.558302	0.280171	270	263	184	225	239	196	protein_coding	hypothetical protein	Genbank:WP_010871332.1
slr0922	195.06	157.783	232.336	1.4725	0.55827	0.242007	42	49	58	47	37	58	protein_coding	aminoacyl-tRNA hydrolase	Genbank:WP_010873700.1
sll0922	1.37323	1.11086	1.6356	1.47237	0.558141	0.785435	0	0	0	0	0	1	protein_coding	hypothetical protein	Genbank:WP_010871524.1
sll0816	243.911	197.34	290.482	1.47199	0.557769	0.159902	27	27	45	24	22	52	protein_coding	oxidoreductase	Genbank:WP_010872741.1
sll0506	290.301	235.004	345.599	1.47061	0.556417	0.143517	59	50	65	45	38	90	protein_coding	isoprenyl transferase	Genbank:WP_010874053.1
sll0709	206.051	166.861	245.242	1.46974	0.555556	0.190271	32	9	28	14	13	42	protein_coding	McrB family protein	Genbank:WP_010871295.1
sll0455	630.845	510.927	750.762	1.46941	0.555238	0.291338	70	64	85	68	63	68	protein_coding	homoserine dehydrogenase	Genbank:WP_010873552.1
slr0625	295.063	239.076	351.05	1.46836	0.55421	0.2452	37	18	37	26	23	37	protein_coding	sodium:glutamate symporter	Genbank:WP_010873855.1
sll2014	174.967	141.815	208.119	1.46754	0.553401	0.198675	29	30	52	18	22	76	protein_coding	DNA/RNA nuclease SfsA	Genbank:WP_010872339.1
slr1028	5097.41	4132.67	6062.15	1.46689	0.552757	0.452332	101	58	32	61	65	44	protein_coding	DUF4114 domain-containing protein	Genbank:WP_010871794.1
slr1982	732.324	594.182	870.467	1.46498	0.550885	0.316	269	319	285	278	288	231	protein_coding	response regulator	Genbank:WP_010872847.1
slr0001	486.851	395.349	578.352	1.46289	0.548821	0.198286	93	176	175	136	114	182	protein_coding	flavin reductase family protein	Genbank:WP_010873408.1
sll1023	327.396	265.964	388.828	1.46196	0.5479	0.203562	33	32	59	30	31	57	protein_coding	succinate--CoA ligase subunit beta	Genbank:WP_010871573.1
sll1524	264.483	214.856	314.11	1.46196	0.547899	0.261789	48	33	64	41	36	57	protein_coding	Cof-type HAD-IIB family hydrolase	Genbank:WP_010873080.1
sll1709	179.728	146.031	213.425	1.46151	0.547456	0.284586	32	26	52	16	18	84	protein_coding	SDR family oxidoreductase	Genbank:WP_010872360.1
sll0008	81.1736	65.9601	96.3871	1.46129	0.547247	0.225369	22	15	37	15	11	49	protein_coding	hypothetical protein	Genbank:WP_010873430.1
sll0647	235.892	191.755	280.028	1.46035	0.546313	0.208005	54	36	49	38	33	61	protein_coding	MBL fold metallo-hydrolase	Genbank:WP_010871596.1
slr1984	1468.81	1194.01	1743.61	1.46029	0.546259	0.183724	208	216	303	204	175	315	protein_coding	30S ribosomal protein S1	Genbank:WP_010872851.1
slr0838	262.5	213.591	311.41	1.45797	0.543963	0.279967	55	21	43	31	33	44	protein_coding	phosphoribosylformylglycinamidine cyclo-ligase	Genbank:WP_010873749.1
slr0341	82.3006	66.9889	97.6123	1.45714	0.543141	0.237847	12	12	14	10	8	18	protein_coding	amino acid ABC transporter substrate-binding protein	Genbank:WP_010873376.1
sll1076	577.998	470.623	685.372	1.45631	0.542315	0.19036	29	26	34	23	23	39	protein_coding	cation-transporting P-type ATPase	Genbank:WP_010871930.1
sll0300	166.231	135.411	197.052	1.45521	0.54123	0.328341	43	30	37	37	28	35	protein_coding	riboflavin synthase	Genbank:WP_010873257.1
slr0346	249.266	203.089	295.443	1.45474	0.540763	0.193158	43	39	73	37	37	77	protein_coding	ribonuclease III	Genbank:WP_010873382.1
ssr3307	1156.36	942.231	1370.49	1.45451	0.540538	0.17512	799	754	665	607	597	925	protein_coding	preprotein translocase subunit SecG	Genbank:WP_010873234.1
slr0712	165.75	135.207	196.293	1.4518	0.537839	0.235386	29	24	23	20	21	31	protein_coding	UPF0104 family protein	Genbank:WP_010873982.1
ssl1326	23.4974	19.1813	27.8134	1.45003	0.536081	0.521678	21	6	12	15	6	13	protein_coding	CopG family transcriptional regulator	Genbank:WP_010871312.1
slr2062	4432.32	3619.41	5245.24	1.4492	0.535256	0.280947	405	645	584	470	545	494	protein_coding	transposase	Genbank:WP_010872499.1
sll1104	106.731	87.2079	126.254	1.44774	0.533804	0.229524	26	15	15	14	13	25	protein_coding	transporter substrate-binding domain-containing protein	Genbank:WP_014407114.1
slr1105	3526.93	2883.55	4170.31	1.44624	0.532309	0.136304	289	222	402	188	219	481	protein_coding	translational GTPase TypA	Genbank:WP_010871394.1
sll0855	299.371	245.104	353.639	1.44281	0.528881	0.218974	32	27	42	24	26	45	protein_coding	H(+)/Cl(-) exchange transporter ClcA	Genbank:WP_010872424.1
slr1760	174.096	142.637	205.555	1.44111	0.527177	0.247344	20	35	24	26	21	30	protein_coding	PleD family two-component system response regulator	Genbank:WP_010871685.1
slr0534	926.215	758.956	1093.47	1.44076	0.526831	0.243802	63	38	76	45	46	70	protein_coding	tetratricopeptide repeat protein	Genbank:WP_014407155.1
slr0661	666.034	545.928	786.139	1.44	0.526073	0.183808	100	107	174	89	94	181	protein_coding	pyrroline-5-carboxylate reductase	Genbank:WP_010874161.1
slr2123	437.111	358.418	515.804	1.43911	0.52518	0.233168	72	61	74	55	57	82	protein_coding	dihydrofolate reductase	Genbank:WP_010872684.1
sll0646	556.458	456.419	656.497	1.43837	0.524432	0.274871	39	34	37	33	31	37	protein_coding	adenylate/guanylate cyclase domain-containing protein	Genbank:WP_010871597.1
slr0224	41.1442	33.7812	48.5071	1.43592	0.521976	0.357351	17	4	6	4	4	21	protein_coding	sterol desaturase family protein	Genbank:WP_010873452.1
sll0522	242.079	198.867	285.292	1.43459	0.520636	0.137044	151	85	125	72	78	205	protein_coding	NAD(P)H-quinone oxidoreductase subunit 4L	Genbank:WP_010874105.1
slr1827	59.9613	49.2756	70.6471	1.43372	0.519759	0.25737	6	9	17	8	4	20	protein_coding	alpha/beta fold hydrolase	Genbank:WP_080504060.1
slr1044	2443.75	2009.73	2877.78	1.43192	0.517953	0.250804	137	141	147	122	118	149	protein_coding	chemotaxis protein	Genbank:WP_010871656.1
ssr2799	4613	3795.97	5430.02	1.43047	0.516489	0.24845	2152	3228	2370	2383	2267	2561	protein_coding	50S ribosomal protein L27	Genbank:WP_010872981.1
sll0708	65.7434	54.1038	77.3829	1.43027	0.516284	0.339804	12	7	17	9	7	16	protein_coding	16S rRNA (adenine(1518)-N(6)/adenine(1519)-N(6))-dimethyltransferase RsmA	Genbank:WP_010871296.1
sll1763	343.935	283.115	404.755	1.42965	0.515661	0.385667	130	152	95	123	120	96	protein_coding	rSAM-associated Gly-rich repeat protein	Genbank:WP_010872317.1
slr2081	161.232	132.826	189.639	1.42772	0.513715	0.22592	30	28	28	22	21	39	protein_coding	prephenate/arogenate dehydrogenase	Genbank:WP_010872597.1
sll0412	178.934	147.463	210.406	1.42683	0.512816	0.219167	20	16	29	15	15	32	protein_coding	DUF445 family protein	Genbank:WP_010873473.1
slr1943	200.557	165.294	235.82	1.42667	0.512649	0.219967	24	33	39	24	25	44	protein_coding	glycosyltransferase	Genbank:WP_014407128.1
slr0543	1211.8	999.611	1423.99	1.42455	0.510504	0.256153	189	118	147	117	128	165	protein_coding	tryptophan synthase subunit beta	Genbank:WP_010874061.1
sll1911	134.678	111.096	158.261	1.42454	0.510497	0.333892	34	40	88	25	25	118	protein_coding	hypothetical protein	Genbank:WP_010871909.1
ssr1600	2958.51	2441.58	3475.43	1.42344	0.509379	0.232419	1198	1009	1183	938	880	1296	protein_coding	anti-sigma factor antagonist	Genbank:WP_010873041.1
sll1647	74.9568	61.9279	87.9858	1.42078	0.50668	0.332897	7	25	32	17	17	27	protein_coding	N-acetyltransferase	Genbank:WP_010871682.1
slr1945	2322.61	1919.92	2725.31	1.41949	0.50537	0.259967	240	162	281	175	179	261	protein_coding	2%2C3-bisphosphoglycerate-independent phosphoglycerate mutase	Genbank:WP_010873233.1
slr0599	739.614	611.82	867.407	1.41775	0.503602	0.384992	81	63	67	65	64	54	protein_coding	serine/threonine protein kinase	Genbank:WP_010874345.1
slr0954	1022.32	845.73	1198.91	1.4176	0.503454	0.157168	370	333	386	258	250	537	protein_coding	Mini-ribonuclease 3	Genbank:WP_010873042.1
sll1035	325.992	269.7	382.283	1.41743	0.503282	0.267859	55	77	96	66	56	89	protein_coding	uracil phosphoribosyltransferase	Genbank:WP_010871398.1
sll1858	969.462	802.372	1136.55	1.41649	0.502321	0.315419	84	65	89	64	69	78	protein_coding	hypothetical protein	Genbank:WP_010873215.1
sll1103	279.823	231.687	327.959	1.41552	0.501334	0.251659	39	29	27	26	24	37	protein_coding	TRAP transporter large permease subunit	Genbank:WP_010872938.1
sll1532	593.047	491.07	695.024	1.41533	0.501134	0.139021	135	137	156	88	101	230	protein_coding	hypothetical protein	Genbank:WP_010873066.1
sll0263	208.798	172.958	244.639	1.41444	0.500231	0.323153	14	64	47	41	24	59	protein_coding	hypothetical protein	Genbank:WP_010873124.1
slr1134	65.3271	54.132	76.5221	1.41362	0.499394	0.290401	29	17	22	16	15	32	protein_coding	NUDIX hydrolase	Genbank:WP_010871914.1
sll0462	166.055	137.627	194.484	1.41313	0.498892	0.264196	17	22	30	17	17	30	protein_coding	AI-2E family transporter	Genbank:WP_010873532.1
ssr2153	7336.76	6081.1	8592.42	1.41297	0.498733	0.717623	4533	8679	2710	5456	6430	2032	protein_coding	hypothetical protein	Genbank:WP_010871483.1
sll1006	63.8922	52.97	74.8143	1.41239	0.498138	0.385178	6	8	12	7	6	10	protein_coding	hypothetical protein	Genbank:WP_010871670.1
sll0691	608.667	504.628	712.705	1.41234	0.498086	0.264844	201	105	171	117	126	184	protein_coding	low-complexity tail membrane protein	Genbank:WP_010873556.1
slr1467	184.571	153.065	216.078	1.41168	0.497408	0.33151	42	45	46	42	34	45	protein_coding	Precorrin-8X methylmutase	Genbank:WP_014407110.1
ssl2595	171.347	142.103	200.591	1.41159	0.497324	0.229448	112	64	126	56	77	148	protein_coding	hypothetical protein	Genbank:WP_010872261.1
slr0488	288.507	239.315	337.699	1.41111	0.496828	0.286233	21	23	39	25	18	33	protein_coding	murein biosynthesis integral membrane protein MurJ	Genbank:WP_010873546.1
sll1107	238.408	197.84	278.977	1.41011	0.49581	0.286525	49	39	54	33	40	55	protein_coding	ABC transporter permease	Genbank:WP_010874318.1
sll1696	301.277	250.117	352.437	1.40909	0.494762	0.578319	64	69	31	51	60	32	protein_coding	hypothetical protein	Genbank:WP_010872379.1
slr1885	276.805	229.881	323.729	1.40825	0.493899	0.132448	97	60	66	48	42	126	protein_coding	HD domain-containing protein	Genbank:WP_010872332.1
sll0828	280.567	233.133	328.001	1.40692	0.492545	0.309396	28	26	38	27	22	34	protein_coding	amidase	Genbank:WP_014407144.1
slr0553	169.081	140.647	197.515	1.40434	0.489892	0.240672	42	33	55	24	19	89	protein_coding	dephospho-CoA kinase	Genbank:WP_010874096.1
sll1864	369.067	307.27	430.864	1.40223	0.487726	0.313648	22	18	23	15	18	22	protein_coding	CBS domain-containing protein	Genbank:WP_010873202.1
slr1983	379.554	316.018	443.09	1.4021	0.48759	0.209275	48	20	30	22	23	45	protein_coding	response regulator	Genbank:WP_010872848.1
sll0545	110.51	92.0283	128.993	1.40166	0.48714	0.174119	20	22	27	15	13	41	protein_coding	phosphatase PAP2 family protein	Genbank:WP_010873715.1
sll1967	642.738	535.255	750.221	1.40162	0.48709	0.278237	76	68	68	55	60	76	protein_coding	RNA methyltransferase	Genbank:WP_010872035.1
sll1771	750.295	624.827	875.764	1.40161	0.487085	0.271776	203	120	137	121	122	167	protein_coding	serine/threonine-protein phosphatase	Genbank:WP_010872301.1
sll0698	766.474	638.484	894.463	1.40092	0.486372	0.284932	71	44	65	50	44	66	protein_coding	sensor histidine kinase	Genbank:WP_010871316.1
slr1410	303.402	252.756	354.048	1.40075	0.486199	0.32875	85	21	40	36	37	52	protein_coding	hypothetical protein	Genbank:WP_010872269.1
ssl2250	286.205	238.586	333.823	1.39917	0.484572	0.771151	316	327	70	281	253	61	protein_coding	bacterioferritin-associated ferredoxin	Genbank:WP_010872154.1
sll1132	178.75	149.063	208.437	1.39832	0.483694	0.210803	18	14	25	14	10	30	protein_coding	hypothetical protein	Genbank:WP_010872155.1
sll0854	296.168	247.057	345.28	1.39757	0.482921	0.195706	53	30	70	30	32	80	protein_coding	hypothetical protein	Genbank:WP_010872425.1
slr2024	401.902	335.422	468.381	1.3964	0.481708	0.270895	88	105	151	89	84	140	protein_coding	response regulator	Genbank:WP_010871899.1
sll0678	2.99174	2.49768	3.48581	1.39562	0.480908	0.927192	1	0	1	0	1	1	protein_coding	hypothetical protein	Genbank:WP_010873962.1
slr1501	2440.36	2037.61	2843.1	1.39531	0.480588	0.870936	888	629	102	803	453	20	protein_coding	GNAT family N-acetyltransferase	Genbank:WP_010871255.1
slr0417	3022.75	2524.41	3521.09	1.39482	0.480079	0.307569	179	161	204	147	151	185	protein_coding	DNA gyrase subunit A	Genbank:WP_010873607.1
sll0939	36.8947	30.8238	42.9657	1.39391	0.47914	0.479037	17	8	20	11	12	18	protein_coding	DUF1622 domain-containing protein	Genbank:WP_010871504.1
sll1245	307.48	256.925	358.034	1.39353	0.478749	0.209291	67	117	185	79	70	212	protein_coding	c-type cytochrome	Genbank:WP_010872795.1
sll0154	959.506	801.76	1117.25	1.3935	0.478714	0.307163	106	91	126	99	73	113	protein_coding	YvcK family protein	Genbank:WP_010873306.1
sll0502	502.359	419.801	584.918	1.39332	0.47853	0.21287	59	35	39	30	34	59	protein_coding	arginine--tRNA ligase	Genbank:WP_010874057.1
sll0638	463.841	387.622	540.06	1.39326	0.478468	0.302432	45	52	57	44	40	55	protein_coding	CHAT domain-containing protein	Genbank:WP_010871609.1
slr1877	427.94	358.222	497.659	1.38925	0.474305	0.25775	74	69	98	65	53	101	protein_coding	FAA hydrolase family protein	Genbank:WP_010872312.1
sll0864	27.5307	23.0561	32.0053	1.38815	0.473161	0.371461	8	6	13	6	4	16	protein_coding	M67 family peptidase	Genbank:WP_010872252.1
sll1285	64.8339	54.3026	75.3652	1.38787	0.472877	0.272968	7	9	15	6	7	17	protein_coding	7%2C8-didemethyl-8-hydroxy-5-deazariboflavin synthase subunit CofG	Genbank:WP_010871846.1
sll1424	286.241	239.882	332.6	1.38651	0.471463	0.215539	27	22	43	20	18	46	protein_coding	DUF3084 domain-containing protein	Genbank:WP_010872635.1
slr0402	105.473	88.4713	122.476	1.38435	0.469212	0.244784	27	24	34	19	17	43	protein_coding	RdgB/HAM1 family non-canonical purine NTP pyrophosphatase	Genbank:WP_010873155.1
sll0519	1325.72	1112.09	1539.35	1.3842	0.46905	0.313883	129	171	254	140	150	203	protein_coding	NAD(P)H-quinone oxidoreductase subunit 1	Genbank:WP_010874108.1
sll1980	582.339	488.746	675.932	1.38299	0.467794	0.238212	155	160	184	113	131	213	protein_coding	redoxin domain-containing protein	Genbank:WP_010872611.1
slr1924	481.348	404.253	558.443	1.38142	0.466152	0.26172	87	46	57	46	46	76	protein_coding	D-alanyl-D-alanine carboxypeptidase	Genbank:WP_010873199.1
slr1169	269.178	226.336	312.019	1.37856	0.463166	0.170337	61	41	48	32	30	81	protein_coding	DUF1049 domain-containing protein	Genbank:WP_010872962.1
slr1557	808.166	679.584	936.748	1.37841	0.463009	0.339138	91	108	141	94	89	116	protein_coding	helix-turn-helix domain-containing protein	Genbank:WP_010874178.1
slr0743a	853.3	717.654	988.947	1.37803	0.462606	0.352	424	619	479	462	438	445	protein_coding	YlxR family protein	Genbank:WP_010871325.1
slr1563	471.188	396.377	545.999	1.37748	0.462026	0.310626	63	92	87	70	63	85	protein_coding	fructosamine kinase family protein	Genbank:WP_010874184.1
sll1025	509.586	428.726	590.447	1.37721	0.461751	0.205829	52	62	87	38	51	99	protein_coding	FAD-binding oxidoreductase	Genbank:WP_010871570.1
slr1720	1613.37	1358.22	1868.52	1.37571	0.460176	0.256824	154	103	170	115	89	177	protein_coding	aspartate--tRNA ligase	Genbank:WP_010872537.1
slr0755	256.77	216.218	297.323	1.37511	0.459542	0.439228	106	37	80	21	21	192	protein_coding	NYN domain-containing protein	Genbank:WP_010874237.1
sll0684	781.709	658.429	904.989	1.37447	0.458871	0.348222	171	115	180	126	118	158	protein_coding	phosphate ABC transporter ATP-binding protein	Genbank:WP_010873564.1
slr1667	1119.48	943.072	1295.89	1.37412	0.458509	0.895714	654	282	36	376	344	17	protein_coding	hypothetical protein	Genbank:WP_010874271.1
sll1349	118.573	100.031	137.114	1.37072	0.454936	0.206634	38	19	28	16	16	47	protein_coding	carotenoid oxygenase	Genbank:WP_010872195.1
slr0164	1874.85	1582.06	2167.63	1.37014	0.45432	0.308038	589	316	418	341	338	468	protein_coding	ATP-dependent Clp protease proteolytic subunit	Genbank:WP_010873190.1
slr0655	444.212	374.906	513.518	1.36972	0.453886	0.201397	110	123	149	85	85	188	protein_coding	DUF427 domain-containing protein	Genbank:WP_010874156.1
slr2011	204.326	172.632	236.02	1.36718	0.451206	0.411909	47	49	63	40	47	51	protein_coding	DUF4040 domain-containing protein	Genbank:WP_010871887.1
slr1278	88.2263	74.6191	101.834	1.36471	0.448597	0.361384	6	16	17	11	9	16	protein_coding	tRNA lysidine(34) synthetase TilS	Genbank:WP_010872903.1
slr0070	146.817	124.194	169.439	1.36431	0.448174	0.364026	24	15	31	18	15	28	protein_coding	methionyl-tRNA formyltransferase	Genbank:WP_010873528.1
ssr2333	47.3369	40.0871	54.5867	1.3617	0.445411	0.757956	51	32	8	32	29	11	protein_coding	iron ABC transporter	Genbank:WP_010871836.1
slr0157	65.6591	55.6414	75.6767	1.36008	0.443692	0.358184	33	10	22	15	6	42	protein_coding	hypothetical protein	Genbank:WP_010873184.1
slr0583	697.435	591.074	803.796	1.35989	0.443491	0.363874	162	101	89	102	92	106	protein_coding	GDP-L-fucose synthase	Genbank:WP_010873734.1
sll0597	214.686	182.13	247.241	1.35749	0.440946	0.329313	26	22	43	19	23	38	protein_coding	AI-2E family transporter	Genbank:WP_010873835.1
slr1933	41.3227	35.0671	47.5783	1.35678	0.440186	0.371834	11	8	17	9	5	19	protein_coding	dTDP-4-dehydrorhamnose 3%2C5-epimerase	Genbank:WP_010873214.1
slr1803	168.993	143.45	194.537	1.35614	0.439501	0.222584	33	18	37	16	17	47	protein_coding	DNA adenine methylase	Genbank:WP_010872358.1
slr0918	351.476	298.444	404.509	1.35539	0.43871	0.185093	63	67	88	45	43	117	protein_coding	type I methionyl aminopeptidase	Genbank:WP_010873693.1
slr2126	93.1778	79.1193	107.236	1.35537	0.43869	0.282351	25	10	15	7	9	33	protein_coding	glycosyltransferase family 2 protein	Genbank:WP_010872687.1
sll0495	300.326	255.48	345.172	1.35107	0.434105	0.255206	44	23	37	24	20	48	protein_coding	asparagine--tRNA ligase	Genbank:WP_010874068.1
slr2125	233.019	198.305	267.734	1.35011	0.433081	0.318091	68	32	41	27	40	55	protein_coding	DUF115 domain-containing protein	Genbank:WP_010872686.1
slr0480	328.379	279.509	377.249	1.34968	0.432622	0.346932	28	27	50	27	22	41	protein_coding	AAA family ATPase	Genbank:WP_010873541.1
slr0654	1614.32	1374.1	1854.55	1.34964	0.432575	0.325925	374	347	267	274	262	325	protein_coding	hypothetical protein	Genbank:WP_010874155.1
sll0945	910.87	775.523	1046.22	1.34905	0.431942	0.515163	71	68	170	82	83	89	protein_coding	glycogen synthase GlgA	Genbank:WP_010873247.1
slr1434	1576.59	1343.46	1809.73	1.34707	0.429825	0.697403	247	168	96	177	151	82	protein_coding	Re/Si-specific NAD(P)(+) transhydrogenase subunit beta	Genbank:WP_010872170.1
sll0905	189.433	161.436	217.43	1.34685	0.429588	0.49412	48	54	47	43	45	37	protein_coding	septum formation inhibitor Maf	Genbank:WP_010873046.1
ssr2998	234.233	199.753	268.714	1.34523	0.427854	0.232196	104	195	257	113	103	315	protein_coding	DUF2862 domain-containing protein	Genbank:WP_010871443.1
slr1629	132.794	113.348	152.24	1.34312	0.425584	0.298636	16	18	30	14	13	31	protein_coding	RNA pseudouridine synthase	Genbank:WP_010873061.1
slr1045	187.457	160.08	214.834	1.34204	0.424432	0.261382	41	28	45	25	22	55	protein_coding	ABC transporter permease	Genbank:WP_010871657.1
sll1629	157.733	134.752	180.715	1.34109	0.423408	0.236167	21	12	18	8	11	27	protein_coding	DASH family cryptochrome	Genbank:WP_014407097.1
sll1621	4183.73	3578.51	4788.95	1.33825	0.420352	0.386965	983	1490	881	946	984	996	protein_coding	peroxiredoxin	Genbank:WP_010872406.1
ssl0242	587.503	502.876	672.13	1.33657	0.418537	0.170591	417	335	438	213	213	703	protein_coding	DUF3134 domain-containing protein	Genbank:WP_010873194.1
slr0575	345.674	295.961	395.388	1.33595	0.417862	0.36965	102	89	106	76	74	104	protein_coding	thylakoid membrane protein	Genbank:WP_010873725.1
slr0212	2231.19	1911.76	2550.62	1.33417	0.415941	0.423288	120	83	95	79	82	86	protein_coding	methionine synthase	Genbank:WP_010873665.1
slr1281	416.205	356.71	475.699	1.33357	0.415297	0.280206	80	104	187	78	81	173	protein_coding	NAD(P)H-quinone oxidoreductase subunit J	Genbank:WP_010872907.1
slr1624	875.187	750.142	1000.23	1.33339	0.415099	0.355245	121	70	119	72	77	114	protein_coding	hypothetical protein	Genbank:WP_010873054.1
slr0449	26.9996	23.1906	30.8086	1.3285	0.409797	0.560612	8	4	5	6	2	6	protein_coding	Crp/Fnr family transcriptional regulator	Genbank:WP_010874277.1
sll1669	67.7557	58.21	77.3014	1.32797	0.409227	0.377334	11	18	27	13	11	26	protein_coding	shikimate kinase	Genbank:WP_010871441.1
slr0588	221.46	190.353	252.567	1.32683	0.407987	0.35822	70	66	139	49	34	180	protein_coding	hypothetical protein	Genbank:WP_010874326.1
sll0821	1886.1	1622.92	2149.29	1.32434	0.40527	0.323357	68	80	84	60	55	87	protein_coding	diguanylate cyclase	Genbank:WP_010873764.1
slr1678	5802.53	4993.2	6611.85	1.32417	0.405088	0.304777	3375	2248	1771	1957	1741	2663	protein_coding	50S ribosomal protein L21	Genbank:WP_010872980.1
sll1656	1421.64	1224.24	1619.05	1.3225	0.403263	0.578651	383	415	366	341	357	247	protein_coding	DUF3611 family protein	Genbank:WP_010871460.1
slr0659	1412.01	1216.28	1607.74	1.32185	0.402563	0.406234	139	76	115	85	80	108	protein_coding	peptidase M3	Genbank:WP_014407162.1
slr0076	1050.4	905.744	1195.05	1.31941	0.399893	0.342924	149	132	80	99	92	119	protein_coding	Fe-S cluster assembly protein SufD	Genbank:WP_010873772.1
ssr1499	5.16674	4.45579	5.87769	1.31911	0.399568	0.646106	3	3	2	2	0	6	protein_coding	hypothetical protein	Genbank:WP_010872248.1
slr1560	902.915	778.927	1026.9	1.31836	0.398741	0.408109	106	96	161	95	84	126	protein_coding	ATP phosphoribosyltransferase regulatory subunit	Genbank:WP_010874182.1
slr1494	91.2386	78.7209	103.756	1.31803	0.398382	0.338694	9	6	8	5	4	11	protein_coding	ABC transporter ATP-binding protein	Genbank:WP_010871241.1
sll1664	421.32	363.788	478.851	1.31629	0.39648	0.31808	59	61	97	47	48	94	protein_coding	glycosyltransferase	Genbank:WP_010871451.1
slr1888	278.822	240.794	316.849	1.31585	0.395995	0.263754	28	15	29	14	14	35	protein_coding	GNAT family N-acetyltransferase	Genbank:WP_010872336.1
slr1067	280.399	242.408	318.39	1.31345	0.393359	0.401207	65	33	34	36	30	44	protein_coding	UDP-glucose 4-epimerase GalE	Genbank:WP_010871549.1
sll0737	329.67	285.223	374.116	1.31166	0.391395	0.487885	20	17	23	17	15	18	protein_coding	hypothetical protein	Genbank:WP_010874002.1
ssr0336	126.9	109.866	143.935	1.31011	0.389683	0.459628	138	45	85	65	62	93	protein_coding	type II toxin-antitoxin system HicB family antitoxin	Genbank:WP_010873666.1
sll0556	1168.11	1011.76	1324.46	1.30907	0.388546	0.350787	126	71	105	68	72	114	protein_coding	hypothetical protein	Genbank:WP_010873704.1
sll1173	63.5396	55.0564	72.0227	1.30816	0.38754	0.306725	13	9	20	7	6	24	protein_coding	FkbM family methyltransferase	Genbank:WP_010872902.1
slr1409	261.826	226.912	296.741	1.30774	0.38707	0.428538	68	24	40	33	30	45	protein_coding	WD40 repeat domain-containing protein	Genbank:WP_010872268.1
slr1173	1840.76	1595.86	2085.66	1.30692	0.386168	0.451717	300	165	180	171	168	185	protein_coding	DUF2330 domain-containing protein	Genbank:WP_010872968.1
sll0070	210.925	182.91	238.939	1.30632	0.38551	0.444011	44	31	45	35	24	41	protein_coding	formyltetrahydrofolate deformylase	Genbank:WP_010873496.1
sll1129	205.835	178.573	233.097	1.30534	0.38442	0.413741	47	32	32	25	30	38	protein_coding	alpha/beta hydrolase	Genbank:WP_010872160.1
slr0271	103.094	89.445	116.742	1.30518	0.384251	0.83967	35	43	13	34	28	8	protein_coding	hypothetical protein	Genbank:WP_010872583.1
ssr1558	49.9839	43.3761	56.5917	1.30468	0.383691	0.473781	23	24	40	19	19	37	protein_coding	TMEM165/GDT1 family protein	Genbank:WP_010874077.1
ssr3409	99.384	86.2456	112.522	1.30467	0.383689	0.510198	45	52	64	48	35	52	protein_coding	hypothetical protein	Genbank:WP_010871885.1
ssl1552	115.559	100.304	130.815	1.30419	0.383151	0.553786	67	60	86	57	54	62	protein_coding	hypothetical protein	Genbank:WP_010873747.1
sll0521	746.682	648.157	845.207	1.30402	0.382961	0.336176	172	174	262	140	134	250	protein_coding	NAD(P)H-quinone oxidoreductase chain 6	Genbank:WP_010874106.1
ssl2667	849.366	737.759	960.972	1.30256	0.381345	0.372006	596	610	550	462	423	608	protein_coding	NifU family protein	Genbank:WP_010874147.1
slr1073	222.361	193.169	251.553	1.30224	0.380995	0.423026	47	16	32	22	21	34	protein_coding	glycosyltransferase family 1 protein	Genbank:WP_010871555.1
sll0839	116.434	101.247	131.621	1.30001	0.37852	0.347731	23	29	42	21	18	44	protein_coding	hypothetical protein	Genbank:WP_010872441.1
sll0616	2946.88	2563.65	3330.11	1.29897	0.377374	0.435412	205	123	191	128	126	169	protein_coding	preprotein translocase subunit SecA	Genbank:WP_010873574.1
sll0585	425.742	370.435	481.048	1.2986	0.376959	0.328001	85	39	82	40	45	90	protein_coding	asparaginase	Genbank:WP_010873852.1
slr1491	23.7743	20.6898	26.8589	1.29817	0.37648	0.421803	3	3	4	1	2	6	protein_coding	iron-siderophore ABC transporter substrate-binding protein	Genbank:WP_010871238.1
sll1068	79.9035	69.5845	90.2225	1.29659	0.374722	0.393298	19	31	38	18	20	39	protein_coding	hypothetical protein	Genbank:WP_010871943.1
sll1350	270.48	235.746	305.213	1.29467	0.37258	0.415199	31	30	48	26	24	41	protein_coding	hypothetical protein	Genbank:WP_010872194.1
sll1232	45.4795	39.6732	51.2859	1.29271	0.370396	0.487503	15	9	16	11	5	16	protein_coding	Uma2 family endonuclease	Genbank:WP_010872708.1
slr1053	161.842	141.198	182.485	1.29241	0.370061	0.297376	27	26	46	17	19	50	protein_coding	DUF2993 domain-containing protein	Genbank:WP_010871666.1
slr1882	120.71	105.34	136.08	1.29182	0.369409	0.319977	18	15	30	9	14	32	protein_coding	riboflavin biosynthesis protein RibF	Genbank:WP_010872326.1
slr1573	423.352	369.565	477.14	1.29108	0.368583	0.245183	85	68	109	45	43	152	protein_coding	peptidoglycan editing factor PgeF	Genbank:WP_010874196.1
sll1209	173.827	151.854	195.8	1.2894	0.366699	0.425924	13	8	21	9	9	17	protein_coding	NAD-dependent DNA ligase LigA	Genbank:WP_010871216.1
sll0778	86.1143	75.2459	96.9828	1.28888	0.366117	0.578652	10	3	3	4	4	4	protein_coding	ATP-binding cassette domain-containing protein	Genbank:WP_010873951.1
slr1849	126.869	110.869	142.869	1.28863	0.365833	0.343724	15	9	15	7	8	18	protein_coding	mercuric reductase	Genbank:WP_010871709.1
sll0007	324.569	283.69	365.447	1.28819	0.365347	0.312588	80	78	117	51	62	127	protein_coding	Uma2 family endonuclease	Genbank:WP_010873431.1
sll0236	308.306	269.501	347.11	1.28797	0.365103	0.457653	40	21	29	20	23	30	protein_coding	hypothetical protein	Genbank:WP_010872593.1
slr1958	798.043	697.598	898.487	1.28797	0.365103	0.304948	278	206	154	152	141	254	protein_coding	GUN4 domain-containing protein	Genbank:WP_010872801.1
sll0682	220.054	192.401	247.708	1.28745	0.36452	0.420889	32	43	46	26	32	44	protein_coding	phosphate ABC transporter permease PstA	Genbank:WP_010873566.1
slr0958	734.315	642.457	826.173	1.28596	0.362843	0.450283	60	64	126	59	56	90	protein_coding	cysteine--tRNA ligase	Genbank:WP_010873045.1
slr0081	1560.24	1365.08	1755.4	1.28593	0.362815	0.537096	425	282	304	281	262	258	protein_coding	response regulator transcription factor	Genbank:WP_020862047.1
slr1795	601.349	526.91	675.788	1.28255	0.359015	0.242826	125	129	205	88	81	239	protein_coding	peptide-methionine (S)-S-oxide reductase	Genbank:WP_010871445.1
slr0115	429.908	376.907	482.909	1.28124	0.357546	0.27755	93	94	98	64	55	132	protein_coding	response regulator transcription factor	Genbank:WP_010873880.1
slr1874	154.311	135.302	173.32	1.28099	0.357255	0.396293	23	13	37	14	14	33	protein_coding	D-alanine--D-alanine ligase	Genbank:WP_010872307.1
sll1429	93.4894	81.9864	104.992	1.28061	0.356829	0.900719	43	4	5	10	19	8	protein_coding	restriction endonuclease	Genbank:WP_010872627.1
slr2121	49.3553	43.3223	55.3883	1.27852	0.354473	0.470873	16	8	13	7	8	16	protein_coding	cyclase family protein	Genbank:WP_010872682.1
slr1980	44.4825	39.0455	49.9196	1.2785	0.35445	0.391262	8	5	11	5	3	13	protein_coding	hypothetical protein	Genbank:WP_010872840.1
sll0064	347.188	304.958	389.418	1.27695	0.352706	0.536664	95	43	73	50	53	62	protein_coding	amino acid ABC transporter substrate-binding protein	Genbank:WP_010873508.1
sll1011	103.858	91.2295	116.487	1.27686	0.352596	0.472172	26	16	20	15	13	23	protein_coding	hypothetical protein	Genbank:WP_010871661.1
sll2006	126.698	111.341	142.055	1.27586	0.351473	0.376114	79	39	60	41	31	77	protein_coding	hypothetical protein	Genbank:WP_010872349.1
sll0238	96.8202	85.0982	108.542	1.27549	0.351056	0.452573	7	7	15	7	5	12	protein_coding	iron ABC transporter permease	Genbank:WP_010872590.1
sll1455	78.5083	69.0215	87.9951	1.27489	0.350377	0.320448	36	16	33	12	14	48	protein_coding	hypothetical protein	Genbank:WP_010872117.1
sll0469	2383.59	2095.98	2671.21	1.27445	0.349871	0.523212	363	382	422	308	304	326	protein_coding	ribose-phosphate pyrophosphokinase	Genbank:WP_041426051.1
sll0288	105.048	92.3919	117.705	1.27397	0.349334	0.393762	17	25	25	12	17	29	protein_coding	septum site-determining protein MinC	Genbank:WP_010873891.1
slr1520	95.4693	84.0323	106.906	1.27221	0.347332	0.352602	13	10	21	6	6	27	protein_coding	aldo/keto reductase	Genbank:WP_010872657.1
slr1619	678.83	597.549	760.111	1.27205	0.347154	0.440431	171	130	144	113	102	148	protein_coding	cephalosporin hydroxylase	Genbank:WP_010871543.1
slr0901	367.854	323.911	411.796	1.27132	0.346333	0.456279	116	39	30	24	19	133	protein_coding	GTP 3'%2C8-cyclase MoaA	Genbank:WP_010873678.1
sll1180	2690.21	2369.27	3011.16	1.27093	0.345882	0.467638	167	124	144	112	103	136	protein_coding	type I secretion system permease/ATPase	Genbank:WP_010872887.1
sll1688	4438.42	3909.53	4967.32	1.27056	0.34547	0.539963	336	331	1078	391	335	696	protein_coding	threonine synthase	Genbank:WP_010872388.1
sll1683	76.6571	67.5439	85.7703	1.26984	0.344652	0.484553	7	5	13	6	4	11	protein_coding	aminotransferase class I/II-fold pyridoxal phosphate-dependent enzyme	Genbank:WP_010871419.1
slr1723	143.998	126.92	161.077	1.26912	0.343834	0.440775	22	17	50	17	18	39	protein_coding	carbohydrate ABC transporter permease	Genbank:WP_010872540.1
slr1724	623.574	549.723	697.426	1.26869	0.343335	0.49387	142	100	148	94	93	125	protein_coding	DUF3153 domain-containing protein	Genbank:WP_010872542.1
sll1694	45671.1	40265	51077.3	1.26853	0.343158	0.940124	22524	16868	3392	13943	15393	1890	protein_coding	prepilin-type N-terminal cleavage/methylation domain-containing protein	Genbank:WP_010872381.1
sll1440	202.526	178.573	226.479	1.26827	0.342867	0.378315	42	38	66	32	27	64	protein_coding	pyridoxamine 5'-phosphate oxidase	Genbank:WP_010872925.1
sll1785	1714.35	1512.03	1916.68	1.26762	0.342122	0.627209	605	268	180	284	274	260	protein_coding	hypothetical protein	Genbank:WP_010872274.1
slr1152	13422.8	11847.6	14998	1.26592	0.340182	0.886046	3508	2072	985	2054	2076	694	protein_coding	pentapeptide repeat-containing protein	Genbank:WP_010872935.1
sll1341	728.618	643.477	813.758	1.26463	0.338711	0.539913	335	183	256	218	169	221	protein_coding	bacterioferritin	Genbank:WP_010874119.1
sll0467	110.693	97.8092	123.577	1.26345	0.337368	0.41936	18	7	25	10	8	23	protein_coding	tRNA preQ1(34) S-adenosylmethionine ribosyltransferase-isomerase QueA	Genbank:WP_010873834.1
slr0319	79.0758	69.8763	88.2753	1.26331	0.337207	0.357723	15	10	17	9	6	22	protein_coding	class D beta-lactamase	Genbank:WP_010873916.1
slr0822	1134.21	1002.37	1266.05	1.26306	0.336927	0.687786	85	59	49	51	58	39	protein_coding	cation-transporting P-type ATPase	Genbank:WP_010872763.1
slr1407	257.561	227.702	287.42	1.26226	0.336012	0.365897	66	33	48	32	28	62	protein_coding	hypothetical protein	Genbank:WP_010872267.1
ssr3570	52.8782	46.7743	58.982	1.26099	0.334559	0.319257	49	52	35	20	30	76	protein_coding	hypothetical protein	Genbank:WP_010872665.1
slr1451	283.302	250.671	315.933	1.26035	0.333823	0.32964	39	64	71	38	34	79	protein_coding	hypothetical protein	Genbank:WP_010874131.1
sll1359	624.981	553.552	696.41	1.25808	0.331219	0.731392	89	39	24	41	42	31	protein_coding	c-type cytochrome	Genbank:WP_010872179.1
slr1618	531.969	471.173	592.766	1.25806	0.331206	0.358589	141	72	130	79	58	146	protein_coding	class I SAM-dependent methyltransferase	Genbank:WP_010871542.1
sll0066	623.452	552.332	694.572	1.25752	0.330587	0.319974	110	90	127	64	65	148	protein_coding	hypothetical protein	Genbank:WP_010873501.1
sll0681	358.834	317.956	399.712	1.25713	0.330132	0.32785	46	60	77	33	40	85	protein_coding	phosphate ABC transporter permease subunit PstC	Genbank:WP_010873567.1
sll0260	433.386	384.202	482.57	1.25603	0.328872	0.313543	52	54	50	34	31	69	protein_coding	HlyC/CorC family transporter	Genbank:WP_010873130.1
sll1018	345.037	306.054	384.02	1.25475	0.327396	0.365035	42	32	55	25	26	57	protein_coding	dihydroorotase	Genbank:WP_010871580.1
slr1800	188.879	167.596	210.162	1.25398	0.326513	0.303724	31	18	40	14	15	48	protein_coding	hypothetical protein	Genbank:WP_010871459.1
sll0875	93.9235	83.3486	104.498	1.25375	0.326252	0.553862	16	18	24	16	11	20	protein_coding	TIGR00297 family protein	Genbank:WP_010872225.1
sll1933	253.63	225.184	282.076	1.25265	0.324984	0.314005	38	39	58	25	25	67	protein_coding	molecular chaperone DnaJ	Genbank:WP_010871751.1
sll1196	1881.79	1670.9	2092.67	1.25242	0.324719	0.89311	556	217	89	260	259	103	protein_coding	ATP-dependent 6-phosphofructokinase	Genbank:WP_010871475.1
sll1150	2803.19	2489.34	3117.04	1.25216	0.324413	0.58431	497	784	553	507	500	465	protein_coding	membrane protein	Genbank:WP_041425965.1
slr0327	725.02	644.484	805.557	1.24992	0.321841	0.401518	51	63	100	46	44	88	protein_coding	iron ABC transporter permease	Genbank:WP_010873259.1
ssr3122	218.001	193.829	242.173	1.24942	0.321254	0.457031	121	121	180	88	96	163	protein_coding	BolA family transcriptional regulator	Genbank:WP_010871705.1
slr2009	353.945	314.73	393.16	1.2492	0.321004	0.464862	41	35	41	27	26	41	protein_coding	cation:proton antiporter	Genbank:WP_010871883.1
slr1706	207.233	184.343	230.122	1.24833	0.32	0.344817	25	42	30	20	22	42	protein_coding	NAD-dependent epimerase/dehydratase family protein	Genbank:WP_014407077.1
sll1056	756.895	673.816	839.973	1.24659	0.317989	0.499983	68	37	61	37	38	55	protein_coding	phosphoribosylformylglycinamidine synthase subunit PurL	Genbank:WP_041425899.1
slr0653	2489.56	2217.39	2761.72	1.24548	0.316703	0.346866	436	310	211	212	214	369	protein_coding	RNA polymerase sigma factor RpoD	Genbank:WP_010874154.1
sll1428	50.5574	45.0353	56.0796	1.24524	0.316419	0.586693	10	8	9	9	4	9	protein_coding	bile acid:sodium symporter family protein	Genbank:WP_010872629.1
slr1234	346.484	308.672	384.295	1.24499	0.316138	0.466102	180	135	188	118	107	182	protein_coding	histidine triad nucleotide-binding protein	Genbank:WP_010872151.1
ssr1256	204.36	182.156	226.565	1.2438	0.314751	0.634242	151	145	87	85	124	93	protein_coding	DUF4327 family protein	Genbank:WP_010874236.1
sll0136	980.42	874.384	1086.46	1.24254	0.313289	0.344153	111	116	138	76	74	158	protein_coding	M24 family metallopeptidase	Genbank:WP_010873192.1
sll1642	24.0884	21.4841	26.6926	1.24243	0.313166	0.656013	15	2	8	3	6	9	protein_coding	hypothetical protein	Genbank:WP_010871690.1
sll1888	810.902	723.317	898.488	1.24218	0.312871	0.423735	96	92	122	64	70	119	protein_coding	GAF domain-containing protein	Genbank:WP_010872824.1
ssl1792	12.0512	10.7498	13.3526	1.24213	0.312815	0.720005	4	3	13	4	3	10	protein_coding	SH3 domain-containing protein	Genbank:WP_010871506.1
slr1547	166.478	148.502	184.454	1.2421	0.312786	0.366117	17	28	35	17	14	38	protein_coding	permease	Genbank:WP_010872103.1
slr1238	769.379	686.428	852.33	1.24169	0.312305	0.319761	103	112	185	61	71	220	protein_coding	glutathione synthase	Genbank:WP_010872163.1
sll1545	428.507	382.527	474.487	1.2404	0.310805	0.563343	120	55	92	64	61	81	protein_coding	glutathione S-transferase family protein	Genbank:WP_010874264.1
sll1764	146.366	130.683	162.049	1.24002	0.310362	0.757519	74	55	36	49	45	30	protein_coding	rSAM-associated Gly-rich repeat protein	Genbank:WP_010872316.1
sll1473	56.1944	50.1775	62.2113	1.23982	0.310136	0.530057	6	3	9	4	3	8	protein_coding	PAS domain S-box protein	Genbank:WP_010874213.1
slr2013	242.965	217.005	268.926	1.23926	0.309483	0.585602	27	21	46	24	18	31	protein_coding	DUF58 domain-containing protein	Genbank:WP_010871889.1
ssl3291	232.432	207.607	257.257	1.23915	0.309354	0.37223	106	112	194	78	77	191	protein_coding	DUF427 domain-containing protein	Genbank:WP_010872361.1
sll0182	676.488	604.313	748.664	1.23887	0.309022	0.695539	90	41	40	51	39	38	protein_coding	ABC transporter ATP-binding protein	Genbank:WP_010873651.1
slr0357	349.49	312.281	386.699	1.23831	0.308367	0.496942	38	34	59	27	30	48	protein_coding	histidine--tRNA ligase	Genbank:WP_010873401.1
slr2012	233.517	208.788	258.247	1.23688	0.30671	0.66997	71	49	60	42	50	45	protein_coding	cation:proton antiporter	Genbank:WP_010871888.1
slr1066	329.063	294.421	363.704	1.23532	0.304881	0.444559	72	24	44	30	27	53	protein_coding	glycosyltransferase family 1 protein	Genbank:WP_010871548.1
slr0444	504.974	452.208	557.741	1.23337	0.302611	0.434825	86	35	72	35	42	77	protein_coding	3-phosphoshikimate 1-carboxyvinyltransferase	Genbank:WP_010873100.1
slr2010	134.043	120.054	148.031	1.23304	0.302214	0.563359	63	49	58	46	34	55	protein_coding	cation:proton antiporter	Genbank:WP_010871884.1
slr1222	140.125	125.515	154.735	1.2328	0.301943	0.355949	38	31	51	20	22	60	protein_coding	hypothetical protein	Genbank:WP_010872134.1
sll0022	626.569	561.263	691.876	1.23271	0.301835	0.848914	232	96	97	123	112	71	protein_coding	DUF1190 domain-containing protein	Genbank:WP_010873407.1
sll0517	5967.75	5345.76	6589.75	1.23271	0.30183	0.350927	1932	3304	4427	2359	1541	4256	protein_coding	RNA-binding protein	Genbank:WP_010874035.1
slr1103	2170.56	1947.13	2393.99	1.22949	0.298064	0.605776	240	139	135	129	131	132	protein_coding	EAL domain-containing protein	Genbank:WP_010871392.1
sll1693	674.567	605.173	743.961	1.22934	0.29788	0.696719	113	75	65	71	66	53	protein_coding	methyltransferase domain-containing protein	Genbank:WP_010872382.1
slr0329	91.1908	81.8582	100.523	1.22802	0.296334	0.509728	12	10	25	10	8	20	protein_coding	ROK family protein	Genbank:WP_010873261.1
sll0886	409.019	367.328	450.71	1.227	0.295131	0.56723	76	69	100	55	59	78	protein_coding	tetratricopeptide repeat protein	Genbank:WP_010873671.1
slr0021	269.251	242.013	296.49	1.2251	0.292902	0.418552	58	40	66	34	30	69	protein_coding	signal peptide peptidase SppA	Genbank:WP_010873435.1
slr0231	11.1225	9.99864	12.2464	1.22481	0.292554	0.602249	3	2	7	1	0	11	protein_coding	DNA-3-methyladenine glycosylase 2 family protein	Genbank:WP_010873461.1
sll1872	422.448	379.789	465.106	1.22464	0.292361	0.379877	48	33	75	26	29	73	protein_coding	LytR family transcriptional regulator	Genbank:WP_010872845.1
slr1910	77.8715	70.0411	85.7018	1.22359	0.291123	0.475181	10	13	14	7	8	16	protein_coding	N-acetylmuramoyl-L-alanine amidase	Genbank:WP_010871760.1
sll0631	335.233	301.581	368.886	1.22317	0.290626	0.495501	31	25	45	23	19	38	protein_coding	L-aspartate oxidase	Genbank:WP_010874151.1
sll1174	82.5657	74.3228	90.8085	1.22181	0.289021	0.429886	16	9	26	8	7	28	protein_coding	FkbM family methyltransferase	Genbank:WP_010872901.1
sll0931	296.87	267.294	326.446	1.2213	0.288417	0.401191	128	55	146	47	53	178	protein_coding	tetratricopeptide repeat protein	Genbank:WP_010871514.1
sll1686	245.503	221.058	269.949	1.22116	0.288257	0.356806	28	19	37	14	15	41	protein_coding	TM0106 family RecB-like putative nuclease	Genbank:WP_010871411.1
slr0086	154.571	139.206	169.935	1.22075	0.287766	0.540316	17	11	20	11	9	18	protein_coding	Hsp70 family protein	Genbank:WP_010873788.1
slr0601	276.452	249.095	303.809	1.21965	0.286469	0.579965	119	146	81	96	84	92	protein_coding	hypothetical protein	Genbank:WP_010874347.1
slr1279	244.894	220.71	269.078	1.21915	0.285872	0.497974	103	86	156	65	76	134	protein_coding	NAD(P)H-quinone oxidoreductase subunit 3	Genbank:WP_010872905.1
sll0250	465.216	419.552	510.881	1.21768	0.284137	0.364496	47	50	99	34	35	94	protein_coding	bifunctional phosphopantothenoylcysteine decarboxylase/phosphopantothenate--cysteine ligase CoaBC	Genbank:WP_010872571.1
slr0551	7676.07	6926.17	8425.97	1.21654	0.282785	0.624245	933	613	450	537	490	485	protein_coding	ribonuclease J	Genbank:WP_010874094.1
sll1124	1104.77	997.519	1212.02	1.21503	0.280998	0.587884	51	34	51	31	31	42	protein_coding	PAS domain S-box protein	Genbank:WP_010871998.1
sll0594	168.934	152.743	185.124	1.212	0.277384	0.63466	44	46	45	32	34	39	protein_coding	Crp/Fnr family transcriptional regulator	Genbank:WP_010873838.1
slr1549	1119	1011.95	1226.06	1.21159	0.276901	0.522389	343	328	320	234	226	321	protein_coding	peptide deformylase	Genbank:WP_010872111.1
slr1299	255.614	231.225	280.004	1.21096	0.276151	0.605127	30	21	45	19	22	32	protein_coding	UDP-glucose/GDP-mannose dehydrogenase family protein	Genbank:WP_010871479.1
slr0926	352.496	318.931	386.062	1.21049	0.275591	0.487095	36	74	88	43	43	75	protein_coding	4-hydroxybenzoate octaprenyltransferase	Genbank:WP_010874074.1
sll0626	282.786	255.873	309.699	1.21036	0.275437	0.593488	33	21	45	20	22	34	protein_coding	alkaline invertase	Genbank:WP_010874162.1
sll0980	510.144	461.773	558.516	1.2095	0.274415	0.624468	62	77	72	51	54	58	protein_coding	ribonuclease HI	Genbank:WP_010871809.1
slr1226	370.97	335.966	405.974	1.20838	0.273069	0.566547	72	68	95	52	53	79	protein_coding	phosphoribosylaminoimidazolesuccinocarboxamide synthase	Genbank:WP_010872141.1
sll1870	51.2102	46.3952	56.0252	1.20756	0.272099	0.478031	8	8	21	5	6	20	protein_coding	methionine ABC transporter ATP-binding protein	Genbank:WP_010872849.1
sll1929	122.288	110.793	133.782	1.2075	0.272022	0.64299	8	10	10	6	7	8	protein_coding	DUF4131 domain-containing protein	Genbank:WP_010871755.1
ssr0332	407.567	369.828	445.306	1.20409	0.267943	0.560494	421	271	280	201	242	308	protein_coding	DUF2839 family protein	Genbank:WP_010873662.1
slr1957	1532.59	1390.68	1674.5	1.20409	0.267943	0.761817	1360	674	384	649	607	523	protein_coding	hypothetical protein	Genbank:WP_010872800.1
slr1788	487.211	442.449	531.974	1.20234	0.265845	0.880063	131	65	37	58	70	37	protein_coding	hypothetical protein	Genbank:WP_010871433.1
slr2036	59.7507	54.2612	65.2403	1.20234	0.265842	0.480488	16	4	9	4	5	14	protein_coding	IS4 family transposase	Genbank:WP_010871727.1
slr2119	340.184	309.051	371.316	1.20147	0.264801	0.656858	111	49	47	50	50	54	protein_coding	FkbM family methyltransferase	Genbank:WP_010872680.1
sll1894	1128.2	1024.96	1231.44	1.20145	0.264774	0.630866	110	123	101	81	86	89	protein_coding	bifunctional 3%2C4-dihydroxy-2-butanone-4-phosphate synthase RibB/GTP cyclohydrolase II RibA	Genbank:WP_014407109.1
slr1869	748.017	680.196	815.837	1.19941	0.26233	0.72664	213	143	145	124	130	115	protein_coding	hypothetical protein	Genbank:WP_010872296.1
slr1104	1576.36	1433.55	1719.17	1.19924	0.262119	0.649264	182	131	118	108	105	111	protein_coding	EAL domain-containing protein	Genbank:WP_010871393.1
sll0175	263.354	239.525	287.183	1.19897	0.261791	0.485681	28	19	35	17	14	34	protein_coding	NAD(P)/FAD-dependent oxidoreductase	Genbank:WP_010873283.1
sll1941	308.546	280.727	336.365	1.19819	0.26086	0.742028	18	12	26	14	13	15	protein_coding	DNA topoisomerase 4 subunit A	Genbank:WP_014407075.1
sll1352	87.7779	79.8652	95.6906	1.19815	0.26081	0.605399	9	9	12	6	6	11	protein_coding	DUF2079 domain-containing protein	Genbank:WP_010872190.1
slr0773	766.397	697.64	835.155	1.19712	0.259562	0.754654	199	175	196	147	144	129	protein_coding	TrkA family potassium uptake protein	Genbank:WP_010873343.1
slr0457	70.2147	63.9252	76.5042	1.19678	0.259153	0.551141	8	15	16	8	8	15	protein_coding	tRNA pseudouridine(55) synthase TruB	Genbank:WP_010874295.1
slr0573	50.9418	46.3882	55.4954	1.19633	0.258612	0.660485	20	15	22	11	14	20	protein_coding	hypothetical protein	Genbank:WP_010873721.1
sll1329	336.497	306.488	366.507	1.19583	0.258011	0.635991	79	66	64	52	49	59	protein_coding	inositol monophosphatase	Genbank:WP_014407159.1
slr0727	104.076	94.8169	113.335	1.19531	0.257383	0.618178	27	4	26	8	11	24	protein_coding	hypothetical protein	Genbank:WP_010871301.1
ssr2857	63.6259	57.9901	69.2618	1.19437	0.256253	0.588883	51	50	64	35	33	63	protein_coding	copper chaperone	Genbank:WP_010871869.1
sll0039	702.149	640.519	763.778	1.19244	0.253912	0.602237	531	231	248	215	244	297	protein_coding	response regulator	Genbank:WP_010874013.1
slr0959	917.102	836.919	997.286	1.19162	0.252918	0.609282	108	76	111	61	70	93	protein_coding	CPBP family intramembrane metalloprotease	Genbank:WP_010873047.1
sll1356	2151.19	1963.97	2338.42	1.19066	0.251762	0.920621	259	102	73	112	124	66	protein_coding	glycogen/starch/alpha-glucan phosphorylase	Genbank:WP_010872181.1
slr1881	266.469	243.294	289.644	1.19051	0.251582	0.430076	68	42	82	25	25	113	protein_coding	ABC transporter ATP-binding protein	Genbank:WP_010872325.1
slr1325	2629.69	2401.22	2858.16	1.1903	0.25132	0.635123	245	170	170	138	140	162	protein_coding	RelA/SpoT family protein	Genbank:WP_010872703.1
slr0652	602.322	550.558	654.085	1.18804	0.248584	0.701744	186	106	109	103	91	100	protein_coding	1-(5-phosphoribosyl)-5-((5-phosphoribosylamino)methylideneamino)imidazole-4-carboxamide isomerase	Genbank:WP_010874150.1
sll1319	38.7107	35.3854	42.0361	1.18795	0.248476	0.505023	5	6	8	3	3	10	protein_coding	DMT family transporter	Genbank:WP_010871377.1
sll0156	415.758	380.4	451.117	1.1859	0.245982	0.895633	120	115	97	94	89	54	protein_coding	hypothetical protein	Genbank:WP_010873303.1
slr1194	882.527	807.594	957.459	1.18557	0.245579	0.862748	252	220	193	180	179	118	protein_coding	DUF533 domain-containing protein	Genbank:WP_010872003.1
sll1626	12370.2	11320.2	13420.2	1.18551	0.245511	0.866385	4961	3676	1428	2910	2714	1648	protein_coding	repressor LexA	Genbank:WP_010872400.1
sll1755	133.708	122.382	145.034	1.18509	0.245	0.607269	22	14	19	14	9	19	protein_coding	hypothetical protein	Genbank:WP_010872334.1
slr1210	30.085	27.5406	32.6295	1.18478	0.244618	0.623388	19	1	21	4	5	25	protein_coding	hypothetical protein	Genbank:WP_010872022.1
sll0413	421.277	385.703	456.851	1.18446	0.244234	0.420771	114	68	174	61	57	167	protein_coding	DUF3038 domain-containing protein	Genbank:WP_010873472.1
slr0780	704.388	645.077	763.698	1.18389	0.243531	0.541122	247	182	325	147	156	280	protein_coding	transcriptional regulator NrdR	Genbank:WP_010873363.1
sll1131	160.658	147.191	174.126	1.183	0.242445	0.532192	56	43	97	32	39	82	protein_coding	GtrA family protein	Genbank:WP_010872156.1
sml0007	738.243	677.095	799.391	1.18062	0.239543	0.659121	1120	925	1110	687	766	915	protein_coding	photosystem II protein Y	Genbank:WP_010872352.1
sll1253	307.632	282.3	332.965	1.17947	0.238142	0.60402	19	15	21	12	11	18	protein_coding	CBS domain-containing protein	Genbank:WP_010872782.1
sll1513	1805.91	1657.63	1954.2	1.17892	0.237461	0.757258	306	308	294	228	231	209	protein_coding	c-type cytochrome biogenesis protein CcsB	Genbank:WP_010871625.1
slr1032	80.5986	74.0156	87.1816	1.17788	0.236195	0.51954	37	30	51	21	20	52	protein_coding	hypothetical protein	Genbank:WP_010871797.1
sll1060	799.646	734.359	864.934	1.17781	0.236105	0.753571	57	38	36	34	31	30	protein_coding	UPF0182 family protein	Genbank:WP_010871267.1
slr1425	97.7329	89.7885	105.677	1.17696	0.235062	0.58849	25	54	58	33	26	51	protein_coding	hypothetical protein	Genbank:WP_010874118.1
sll1444	564.492	518.727	610.258	1.17645	0.234443	0.617299	162	98	236	93	104	175	protein_coding	3-isopropylmalate dehydratase small subunit	Genbank:WP_010872920.1
slr0399	265.268	243.775	286.762	1.17634	0.234305	0.464121	57	29	56	27	23	61	protein_coding	NAD-dependent epimerase/dehydratase family protein	Genbank:WP_010873152.1
sll0244	178.958	164.48	193.435	1.17604	0.233939	0.792653	28	22	41	19	22	24	protein_coding	UDP-glucose 4-epimerase GalE	Genbank:WP_010872578.1
slr0930	296.649	272.901	320.397	1.17404	0.231485	0.553861	41	27	50	22	23	45	protein_coding	ATP-binding protein	Genbank:WP_010874076.1
smr0001	1833.76	1687.91	1979.61	1.17282	0.229984	0.729356	2037	4285	3058	2485	2278	2408	protein_coding	photosystem II reaction center protein T	Genbank:WP_010873362.1
slr1702	137.532	126.603	148.46	1.17264	0.229766	0.453356	23	31	38	17	16	42	protein_coding	DUF1995 family protein	Genbank:WP_010871855.1
slr0348	758.888	699.075	818.7	1.17112	0.227888	0.675719	117	76	132	64	76	100	protein_coding	4-hydroxy-3-methylbut-2-enyl diphosphate reductase	Genbank:WP_010873388.1
slr1311	209444	193052	225835	1.16981	0.226276	0.950485	29898	37563	29412	26678	27484	14573	protein_coding	photosystem II q(b) protein	Genbank:WP_010871214.1
slr1677	453.557	418.078	489.036	1.16972	0.226168	0.494099	57	37	102	29	29	99	protein_coding	hypothetical protein	Genbank:WP_010872979.1
sll1770	831.376	766.637	896.114	1.16889	0.22514	0.455684	60	65	121	43	43	109	protein_coding	AarF/ABC1/UbiB kinase family protein	Genbank:WP_010872302.1
sll0916	56.5579	52.1541	60.9618	1.16888	0.225124	0.596373	12	11	21	8	7	19	protein_coding	cobalt-precorrin-8 methylmutase	Genbank:WP_010873019.1
sll1009	4327.17	3990.46	4663.88	1.16876	0.224977	0.971516	726	390	121	312	394	143	protein_coding	calcium-binding protein	Genbank:WP_010871667.1
slr0644	149.098	137.542	160.654	1.16803	0.224079	0.660171	21	15	37	15	13	26	protein_coding	tRNA dihydrouridine synthase DusB	Genbank:WP_010873592.1
sll1987	3620.19	3340.69	3899.69	1.16733	0.223213	0.61492	300	212	353	170	190	290	protein_coding	catalase/peroxidase HPI	Genbank:WP_020861737.1
slr1316	48.7322	44.9723	52.4921	1.16721	0.223064	0.804128	7	8	8	5	5	6	protein_coding	iron ABC transporter permease	Genbank:WP_010871218.1
ssl2069	109.742	101.347	118.138	1.16567	0.221164	0.706131	102	70	50	48	56	61	protein_coding	hypothetical protein	Genbank:WP_010871268.1
slr0345	240.312	221.986	258.638	1.16511	0.220465	0.671767	100	86	119	73	59	95	protein_coding	hypothetical protein	Genbank:WP_010873381.1
slr1778	91.0754	84.2051	97.9456	1.16318	0.218073	0.56014	27	17	46	15	15	40	protein_coding	hypothetical protein	Genbank:WP_010871418.1
sll0815	205.064	189.612	220.516	1.16298	0.21783	0.486207	42	28	66	19	17	76	protein_coding	slipin family protein	Genbank:WP_010872742.1
slr0014	154.105	142.517	165.693	1.16262	0.217376	0.498695	42	27	45	19	21	50	protein_coding	MgtC/SapB family protein	Genbank:WP_010873422.1
slr0756	291.79	269.909	313.671	1.16214	0.216783	0.410473	55	42	72	27	28	82	protein_coding	circadian clock protein KaiA	Genbank:WP_010874241.1
slr1938	490.143	453.571	526.714	1.16126	0.215694	0.624972	98	57	88	48	52	81	protein_coding	S-methyl-5-thioribose-1-phosphate isomerase	Genbank:WP_010873223.1
sll0085	159.169	147.316	171.022	1.16092	0.215269	0.566181	22	15	31	14	10	28	protein_coding	hypothetical protein	Genbank:WP_010873775.1
sll0471	174.019	161.076	186.962	1.1607	0.215	0.433404	15	12	15	8	6	20	protein_coding	FAD-dependent oxidoreductase	Genbank:WP_010873830.1
slr2041	201.68	186.733	216.628	1.1601	0.214244	0.545788	61	86	104	49	50	98	protein_coding	response regulator	Genbank:WP_014407076.1
sll0209	759.959	703.646	816.272	1.16006	0.214199	0.411975	107	100	183	60	61	193	protein_coding	long-chain acyl-[acyl-carrier-protein] reductase	Genbank:WP_010873443.1
sll1988	746.093	690.823	801.364	1.16001	0.214142	0.542329	103	162	146	80	95	148	protein_coding	Hsp33 family molecular chaperone HslO	Genbank:WP_010872601.1
sll1370	204.676	189.534	219.818	1.15978	0.213853	0.737504	39	24	37	22	21	28	protein_coding	mannose-1-phosphate guanylyltransferase	Genbank:WP_014407111.1
slr1519	333.097	308.569	357.624	1.15898	0.212853	0.581218	64	72	96	48	45	85	protein_coding	pentapeptide repeat-containing protein	Genbank:WP_010872656.1
sll1557	161.11	149.249	172.971	1.15895	0.212813	0.635531	23	30	37	20	18	31	protein_coding	CoA-binding protein	Genbank:WP_010873000.1
sll1063	94.7024	87.7361	101.669	1.1588	0.212633	0.666779	10	21	43	13	16	28	protein_coding	tRNA (adenosine(37)-N6)-threonylcarbamoyltransferase complex dimerization subunit type 1 TsaB	Genbank:WP_010871263.1
slr1197	174.28	161.489	187.072	1.15842	0.212159	0.549176	26	20	28	18	11	29	protein_coding	DNA-protecting protein DprA	Genbank:WP_010872006.1
slr1074	141.938	131.573	152.303	1.15756	0.211083	0.628047	32	5	20	11	8	23	protein_coding	hypothetical protein	Genbank:WP_010871556.1
slr1064	337.555	313.389	361.72	1.15422	0.206921	0.53969	80	38	41	34	28	58	protein_coding	glycosyltransferase family 1 protein	Genbank:WP_010871546.1
ssl2823	88.4145	82.1914	94.6376	1.15143	0.203426	0.639359	85	54	86	50	37	83	protein_coding	twin-arginine translocase TatA/TatE family subunit	Genbank:WP_041425941.1
sll1937	249.552	232.001	267.103	1.1513	0.203265	0.680481	71	107	126	66	67	97	protein_coding	transcriptional repressor	Genbank:WP_010871738.1
sll0320	184.223	171.268	197.179	1.15128	0.203243	0.60338	54	34	60	26	30	56	protein_coding	ribonuclease D	Genbank:WP_010873386.1
sll1367	229.234	213.136	245.332	1.15106	0.202966	0.737553	40	56	51	40	29	39	protein_coding	Crp/Fnr family transcriptional regulator	Genbank:WP_010874132.1
sll0478	37.2473	34.6342	39.8604	1.1509	0.202758	0.81074	12	14	16	10	9	12	protein_coding	biopolymer transporter ExbD	Genbank:WP_010873817.1
sll1423	1244.67	1159.48	1329.87	1.14696	0.197811	0.598251	264	275	420	192	187	348	protein_coding	global nitrogen regulator NtcA	Genbank:WP_010872636.1
slr2144	1053.08	981.07	1125.09	1.1468	0.197613	0.678549	242	172	191	132	132	181	protein_coding	hypothetical protein	Genbank:WP_010872357.1
sll1783	1023.06	953.596	1092.53	1.14569	0.196219	0.722541	736	235	260	280	240	364	protein_coding	antibiotic biosynthesis monooxygenase	Genbank:WP_010872276.1
sll1951	139596	130139	149054	1.14535	0.195783	0.800567	5338	4146	4401	3410	3172	3335	protein_coding	calcium-binding protein	Genbank:WP_010872500.1
slr1726	171.78	160.299	183.261	1.14325	0.193136	0.752624	61	28	36	28	26	35	protein_coding	DUF4230 domain-containing protein	Genbank:WP_010872550.1
sll0838	405.323	378.377	432.27	1.14243	0.192107	0.599348	103	92	108	55	65	107	protein_coding	orotidine-5'-phosphate decarboxylase	Genbank:WP_010872442.1
slr0651	321.372	300.269	342.474	1.14055	0.189736	0.823931	257	70	126	112	85	118	protein_coding	DUF4346 domain-containing protein	Genbank:WP_010874149.1
sll0371	78.9313	73.7666	84.096	1.14003	0.189071	0.661959	10	2	16	2	3	15	protein_coding	hypothetical protein	Genbank:WP_010873629.1
slr1392	192.966	180.399	205.533	1.13932	0.188179	0.898288	23	22	7	13	14	9	protein_coding	ferrous iron transport protein B	Genbank:WP_010871837.1
slr0607	74.8584	70.0284	79.6884	1.13794	0.18643	0.705766	43	19	41	19	20	36	protein_coding	cyclic nucleotide-binding domain-containing protein	Genbank:WP_010874354.1
slr2074	262.92	246.139	279.702	1.13636	0.18442	0.778712	144	92	119	83	73	97	protein_coding	cupin domain-containing protein	Genbank:WP_010872038.1
slr0406	203.813	190.816	216.81	1.13623	0.18425	0.680778	33	39	28	22	22	30	protein_coding	dihydroorotase	Genbank:WP_010873162.1
sll1560	132.146	123.792	140.501	1.13498	0.182661	0.570031	39	9	22	11	9	34	protein_coding	IS4-like element IS4Sa family transposase	Genbank:WP_010872992.1
slr1635	153.072	143.544	162.601	1.13276	0.179842	0.59831	46	9	26	13	11	38	protein_coding	IS4-like element IS4Sa family transposase	Genbank:WP_010872287.1
sll0216	51.4846	48.2965	54.6727	1.13202	0.178903	0.591213	13	9	20	8	5	20	protein_coding	threonylcarbamoyl-AMP synthase	Genbank:WP_010871362.1
sll0507	225.734	211.77	239.699	1.13189	0.17873	0.711324	36	21	48	18	21	36	protein_coding	magnesium/cobalt transporter CorA	Genbank:WP_010874052.1
sll1780	152.664	143.278	162.049	1.13101	0.177609	0.600843	46	9	26	12	11	38	protein_coding	IS4-like element IS4Sa family transposase	Genbank:WP_010872287.1
sll1474	152.552	143.33	161.773	1.12867	0.174626	0.605262	46	9	26	12	11	38	protein_coding	IS4-like element IS4Sa family transposase	Genbank:WP_010872287.1
slr1033	224.824	211.238	238.41	1.12863	0.174572	0.615525	35	6	31	9	10	37	protein_coding	hypothetical protein	Genbank:WP_010871798.1
slr1895	635.974	597.75	674.198	1.12789	0.17363	0.516068	76	89	107	45	52	113	protein_coding	metallophosphoesterase	Genbank:WP_010871982.1
sll1255	97.2953	91.5385	103.052	1.12578	0.170924	0.646258	29	5	19	7	9	23	protein_coding	IS4-like element IS4Sa family transposase	Genbank:WP_010872778.1
sll1095	55.9711	52.6689	59.2733	1.12539	0.170431	0.490868	14	14	17	6	7	23	protein_coding	DUF2064 domain-containing protein	Genbank:WP_010872945.1
slr0729	351.504	330.848	372.16	1.12487	0.169756	0.720498	135	236	215	139	121	175	protein_coding	DUF3181 family protein	Genbank:WP_010871303.1
ssl3829	83.0974	78.2818	87.913	1.12303	0.1674	0.534948	63	34	79	28	17	94	protein_coding	chlororespiratory reduction protein 7	Genbank:WP_010872351.1
slr0667	197.093	185.674	208.513	1.123	0.167359	0.842906	80	23	106	44	37	64	protein_coding	hypothetical protein	Genbank:WP_010874173.1
sll0891	1136.86	1071.39	1202.33	1.12221	0.166339	0.841501	163	228	207	135	149	144	protein_coding	malate dehydrogenase	Genbank:WP_010873697.1
sll1234	4779.68	4505.93	5053.44	1.12151	0.16544	0.616961	505	476	1032	364	349	785	protein_coding	adenosylhomocysteinase	Genbank:WP_010872704.1
sll0834	876.222	826.103	926.34	1.12134	0.16522	0.994509	108	79	83	71	64	48	protein_coding	SulP family inorganic anion transporter	Genbank:WP_010873740.1
sll0409	58.4396	55.1129	61.7663	1.12072	0.164432	0.842494	9	5	18	6	5	11	protein_coding	o-succinylbenzoate synthase	Genbank:WP_010873475.1
slr0833	223.164	210.485	235.843	1.12047	0.164105	0.519841	17	10	18	6	8	20	protein_coding	replicative DNA helicase	Genbank:WP_010873744.1
slr1846	484.243	456.783	511.703	1.12023	0.163799	0.685386	290	227	271	176	144	255	protein_coding	Grx4 family monothiol glutaredoxin	Genbank:WP_010871706.1
slr1170	77.4521	73.0947	81.8094	1.11923	0.1625	0.663139	27	42	43	22	22	42	protein_coding	TMEM165/GDT1 family protein	Genbank:WP_010872963.1
sll1909	551.391	520.42	582.362	1.11902	0.162241	0.627615	107	76	145	60	58	124	protein_coding	50S ribosomal protein L11 methyltransferase	Genbank:WP_010872506.1
sll0254	626.241	591.118	661.365	1.11884	0.161999	0.867802	53	45	71	43	44	25	protein_coding	FAD-dependent oxidoreductase	Genbank:WP_010872561.1
slr1789	464.245	438.292	490.199	1.11843	0.161476	1	101	41	24	40	46	23	protein_coding	hypothetical protein	Genbank:WP_010871434.1
slr0269	107.761	101.827	113.694	1.11654	0.159034	0.689529	28	35	28	19	19	30	protein_coding	hypothetical protein	Genbank:WP_010872579.1
slr1505	633.249	598.433	668.065	1.11636	0.158798	0.980157	216	187	147	136	141	98	protein_coding	hypothetical protein	Genbank:WP_010872634.1
sll1776	140.709	132.975	148.443	1.11632	0.158746	0.653501	30	30	49	17	22	42	protein_coding	deoxyribose-phosphate aldolase	Genbank:WP_010872293.1
sll0617	2468.27	2332.75	2603.78	1.11618	0.158576	0.930184	758	397	488	362	400	353	protein_coding	PspA/IM30 family protein	Genbank:WP_010873572.1
slr0196	62.181	58.7703	65.5918	1.11607	0.158427	0.814337	32	25	27	18	18	24	protein_coding	hypothetical protein	Genbank:WP_010873642.1
sll1615	136.912	129.448	144.375	1.11531	0.157444	0.601432	17	12	23	7	10	22	protein_coding	tRNA uridine-5-carboxymethylaminomethyl(34) synthesis GTPase MnmE	Genbank:WP_010872525.1
sll0534	1337.58	1264.78	1410.38	1.11512	0.157194	0.653872	369	280	397	196	205	366	protein_coding	ATP-dependent Clp endopeptidase proteolytic subunit ClpP	Genbank:WP_010874090.1
slr0904	342.158	323.791	360.524	1.11345	0.15503	0.669076	36	40	39	24	22	38	protein_coding	magnesium chelatase	Genbank:WP_010873683.1
sll1540	73.695	69.7515	77.6384	1.11307	0.154546	0.718437	8	10	13	7	5	11	protein_coding	glycosyltransferase	Genbank:WP_010873051.1
slr0722	123.284	116.7	129.867	1.11282	0.154223	0.735217	21	27	20	17	13	20	protein_coding	16S rRNA (uracil(1498)-N(3))-methyltransferase	Genbank:WP_010871297.1
slr0294	96.933	91.8207	102.045	1.11135	0.152318	0.625361	39	15	57	15	16	53	protein_coding	hypothetical protein	Genbank:WP_010873140.1
slr0699	31.1915	29.5471	32.8359	1.11131	0.152256	0.660752	25	5	10	7	5	18	protein_coding	hypothetical protein	Genbank:WP_010873958.1
slr0015	312.143	295.836	328.451	1.11025	0.150878	0.729426	40	33	68	28	25	49	protein_coding	lipid-A-disaccharide synthase	Genbank:WP_010873423.1
slr0924	2014.55	1909.38	2119.73	1.11017	0.150778	0.484122	497	350	394	202	216	531	protein_coding	hypothetical protein	Genbank:WP_010873702.1
sll1704	64.3066	60.9815	67.6317	1.10905	0.14933	0.701225	16	9	18	7	8	17	protein_coding	SDR family NAD(P)-dependent oxidoreductase	Genbank:WP_010872364.1
slr1239	4396.17	4170.7	4621.64	1.10812	0.148115	1	775	407	279	369	368	227	protein_coding	Re/Si-specific NAD(P)(+) transhydrogenase subunit alpha	Genbank:WP_010872166.1
slr0104	639.194	606.454	671.935	1.10797	0.147922	0.730115	46	36	57	22	32	46	protein_coding	HD family phosphohydrolase	Genbank:WP_010873862.1
sll0503	121.788	115.555	128.02	1.10788	0.147796	0.481687	17	10	18	5	7	22	protein_coding	DUF697 domain-containing protein	Genbank:WP_010874056.1
slr0519	108.047	102.551	113.542	1.10718	0.14689	0.488895	52	66	88	32	27	105	protein_coding	phosphoribosylformylglycinamidine synthase subunit PurS	Genbank:WP_041425847.1
slr1969	198.631	188.679	208.582	1.10549	0.144681	0.704477	10	16	19	9	8	15	protein_coding	GAF domain-containing protein	Genbank:WP_010872820.1
slr1055	3319.57	3154.62	3484.52	1.10458	0.143492	0.928178	198	124	118	104	101	94	protein_coding	magnesium chelatase subunit H	Genbank:WP_010871668.1
sll0660	63.0118	59.8843	66.1394	1.10445	0.143332	0.688403	9	5	17	5	4	14	protein_coding	4-hydroxythreonine-4-phosphate dehydrogenase	Genbank:WP_010873986.1
slr0050	426.851	405.76	447.942	1.10396	0.142683	0.717908	60	64	107	43	44	81	protein_coding	ribonuclease Z	Genbank:WP_010873493.1
slr0841	506.65	481.651	531.648	1.1038	0.142483	0.861814	130	88	88	71	65	75	protein_coding	META domain-containing protein	Genbank:WP_010873754.1
sll1702	305.402	290.569	320.236	1.1021	0.140254	0.640756	109	84	126	61	53	121	protein_coding	Ycf51-like protein	Genbank:WP_010872366.1
slr2097	332.021	315.92	348.123	1.10193	0.140038	0.832847	220	125	129	106	98	124	protein_coding	group 1 truncated hemoglobin	Genbank:WP_010872616.1
sll1233	141.811	134.997	148.625	1.10095	0.138754	0.768044	34	21	31	17	16	27	protein_coding	transglutaminase family protein	Genbank:WP_010872707.1
sll0685	149.987	142.79	157.183	1.1008	0.138555	0.743125	54	37	75	35	25	58	protein_coding	thioredoxin family protein	Genbank:WP_010873563.1
slr1794	1093.29	1041.29	1145.3	1.09988	0.137349	0.466705	210	130	202	82	81	251	protein_coding	arsenic-transporting ATPase	Genbank:WP_010871444.1
sll1784	2815.65	2682.23	2949.06	1.09948	0.136824	0.95224	1241	376	289	452	416	392	protein_coding	hypothetical protein	Genbank:WP_010872275.1
ssl0294	433.047	412.702	453.391	1.09859	0.135654	0.778783	346	347	381	213	234	321	protein_coding	hypothetical protein	Genbank:WP_010873299.1
sll0567	392.95	374.673	411.226	1.09756	0.134297	0.729165	154	87	192	72	83	153	protein_coding	transcriptional repressor	Genbank:WP_010874339.1
sll0024	313.499	298.93	328.069	1.09748	0.134193	0.907932	128	36	45	51	52	27	protein_coding	hypothetical protein	Genbank:WP_010873405.1
slr0384	324.399	309.647	339.151	1.09528	0.131304	0.764829	46	30	68	27	25	49	protein_coding	glycosyltransferase family 1 protein	Genbank:WP_010873332.1
sll1749a	217.842	208.004	227.68	1.09459	0.130394	0.659923	164	116	181	91	72	175	protein_coding	hypothetical protein	Genbank:WP_010871713.1
ssl3549	1223.9	1168.93	1278.86	1.09405	0.129675	0.973534	1229	786	821	648	662	595	protein_coding	hypothetical protein	Genbank:WP_010872825.1
sll0844	576.534	551.472	601.596	1.09089	0.125507	0.891988	86	94	101	63	61	71	protein_coding	tRNA 2-thiouridine(34) synthase MnmA	Genbank:WP_010872436.1
slr1353	186.633	178.562	194.703	1.09039	0.124848	0.671831	36	29	49	17	22	44	protein_coding	hypothetical protein	Genbank:WP_010872797.1
slr1212	165.523	158.397	172.648	1.08997	0.124287	0.921309	16	7	12	7	7	9	protein_coding	PAS domain S-box protein	Genbank:WP_010872024.1
sll1757	976.675	934.636	1018.71	1.08996	0.124271	0.707595	171	167	258	107	113	212	protein_coding	hypothetical protein	Genbank:WP_010872327.1
sll1033	1469.01	1407.06	1530.96	1.08806	0.121756	0.967749	138	110	144	95	79	90	protein_coding	serine/threonine phosphatase	Genbank:WP_010871401.1
slr0626	326.785	313.017	340.552	1.08796	0.121631	0.77964	55	36	56	26	30	47	protein_coding	tetratricopeptide repeat protein	Genbank:WP_010873857.1
ssl2733	62.4056	59.8406	64.9706	1.08573	0.118661	0.89493	49	43	52	32	29	39	protein_coding	DUF433 domain-containing protein	Genbank:WP_010871244.1
slr1523	69.6394	66.817	72.4619	1.08448	0.117006	0.729457	17	18	20	8	12	20	protein_coding	IS3 family transposase	Genbank:WP_010872660.1
sll0149	1211.7	1162.74	1260.65	1.0842	0.116637	0.801416	128	117	122	74	77	107	protein_coding	hypothetical protein	Genbank:WP_010873176.1
slr1946	390.5	374.978	406.023	1.08279	0.114752	0.517614	65	85	114	43	36	124	protein_coding	matrixin family metalloprotease	Genbank:WP_010873235.1
sll0902	660.737	634.983	686.491	1.08112	0.112523	1	146	99	141	89	82	85	protein_coding	ornithine carbamoyltransferase	Genbank:WP_010874071.1
slr0940	568.617	547.094	590.14	1.07868	0.109269	0.726881	64	47	101	35	37	79	protein_coding	9%2C9'-di-cis-zeta-carotene desaturase	Genbank:WP_010873021.1
sll0461	707.378	681.008	733.748	1.07744	0.107613	0.891484	78	102	117	66	60	80	protein_coding	gamma-glutamyl-phosphate reductase	Genbank:WP_010873533.1
slr1508	456.881	439.975	473.788	1.07685	0.10682	0.775162	74	61	75	39	41	67	protein_coding	glycosyltransferase family 1 protein	Genbank:WP_010872640.1
sll0099	62.9844	60.6548	65.314	1.07681	0.106769	0.707918	8	6	12	4	4	11	protein_coding	bifunctional cobalt-precorrin-7 (C(5))-methyltransferase/cobalt-precorrin-6B (C(15))-methyltransferase	Genbank:WP_010873869.1
slr0105	351.447	338.571	364.324	1.07606	0.105765	0.974235	66	33	38	25	34	31	protein_coding	ATPase	Genbank:WP_010873865.1
sll1446	259.596	250.166	269.027	1.07539	0.104866	0.721789	50	37	59	24	26	53	protein_coding	hypothetical protein	Genbank:WP_010872919.1
slr1772	253.666	244.612	262.719	1.07402	0.103027	0.824502	45	32	43	25	21	37	protein_coding	linear amide C-N hydrolase	Genbank:WP_010871410.1
sll0016	294.585	284.248	304.921	1.07273	0.101288	0.948698	61	42	32	32	29	30	protein_coding	murein transglycosylase	Genbank:WP_010873414.1
sll0535	992.291	957.54	1027.04	1.07258	0.101092	0.756877	145	102	157	78	70	137	protein_coding	ATP-dependent Clp protease ATP-binding subunit ClpX	Genbank:WP_010874089.1
sll1932	2023.75	1953.59	2093.91	1.07183	0.100071	0.838745	168	123	184	93	92	144	protein_coding	molecular chaperone DnaK	Genbank:WP_010871752.1
sll0424	278.258	268.665	287.85	1.07141	0.0995094	0.739983	25	22	47	17	15	36	protein_coding	radical SAM protein	Genbank:WP_010873101.1
sll1735	274.188	264.773	283.603	1.07112	0.0991158	0.791296	126	105	137	77	63	119	protein_coding	fasciclin domain-containing protein	Genbank:WP_010872062.1
sll0023	533.646	515.546	551.746	1.07022	0.0979037	0.87438	119	52	45	51	54	29	protein_coding	glutathionylspermidine synthase preATP-grasp family protein	Genbank:WP_010873406.1
slr1063	357.454	345.336	369.571	1.07018	0.0978519	0.69569	52	8	38	11	11	49	protein_coding	glycosyltransferase	Genbank:WP_010871545.1
slr0707	392.026	378.828	405.223	1.06967	0.0971709	0.857031	30	16	25	13	14	21	protein_coding	DNA polymerase I	Genbank:WP_010873972.1
sll1499	3923.32	3792.2	4054.43	1.06915	0.0964633	0.904026	171	118	168	94	91	125	protein_coding	glutamate synthase large subunit	Genbank:WP_010874175.1
slr1592	40.0274	38.732	41.3227	1.06689	0.0934067	0.662817	9	6	7	4	2	10	protein_coding	RluA family pseudouridine synthase	Genbank:WP_020861436.1
ssl2982	336.113	325.254	346.971	1.06677	0.0932497	0.511151	318	195	285	104	115	382	protein_coding	DNA-directed RNA polymerase subunit omega	Genbank:WP_010873067.1
sll0441	825.709	799.052	852.365	1.06672	0.0931814	0.916773	200	54	79	61	69	89	protein_coding	hypothetical protein	Genbank:WP_010874287.1
sll0033	323.714	313.361	334.068	1.06608	0.0923131	0.788248	43	33	38	22	21	37	protein_coding	carotene isomerase	Genbank:WP_010874022.1
slr0467	97.2812	94.2007	100.362	1.0654	0.0913993	0.886135	17	13	36	14	9	22	protein_coding	ABC transporter ATP-binding protein	Genbank:WP_010873529.1
slr0031	986.945	956.303	1017.59	1.06408	0.0896106	0.967209	109	89	105	71	58	74	protein_coding	M61 family peptidase	Genbank:WP_010874015.1
slr1344	147.903	143.325	152.48	1.06387	0.0893243	0.773893	35	20	40	16	16	35	protein_coding	ABC transporter permease	Genbank:WP_010872784.1
slr1755	240.77	233.351	248.188	1.06358	0.0889262	0.791806	34	49	50	26	25	43	protein_coding	NAD(P)H-dependent glycerol-3-phosphate dehydrogenase	Genbank:WP_014407073.1
slr0482	180.768	175.205	186.331	1.06351	0.0888293	0.922164	44	33	53	25	25	37	protein_coding	methyltransferase domain-containing protein	Genbank:WP_010873542.1
sll0662	982.21	952.174	1012.25	1.06309	0.088261	0.582492	421	362	551	187	218	579	protein_coding	ferredoxin	Genbank:WP_010873983.1
ssl0438	30.8744	29.9324	31.8163	1.06294	0.0880572	0.728724	22	11	31	10	7	29	protein_coding	50S ribosomal protein L7/L12	Genbank:WP_010872592.1
ssr0102	112.978	109.532	116.423	1.06291	0.0880164	0.806374	57	97	126	64	40	96	protein_coding	thiamine biosynthesis protein ThiS	Genbank:WP_010873492.1
slr1295	843.289	818.013	868.565	1.0618	0.0865103	0.888452	209	145	58	102	111	47	protein_coding	Fe(3+) ABC transporter substrate-binding protein	Genbank:WP_010871472.1
slr1235	432.536	419.626	445.446	1.06153	0.0861469	0.858841	72	73	122	50	49	84	protein_coding	alpha/beta fold hydrolase	Genbank:WP_010872152.1
sll1290	855.318	830.32	880.315	1.06021	0.0843528	0.801734	81	69	80	44	43	73	protein_coding	ribonuclease	Genbank:WP_010871832.1
slr0454	390.833	379.453	402.213	1.05998	0.0840377	0.955625	19	25	32	16	15	20	protein_coding	efflux RND transporter permease subunit	Genbank:WP_010874292.1
slr0168	626.797	608.579	645.015	1.05987	0.0838901	0.812228	65	35	80	31	31	62	protein_coding	hypothetical protein	Genbank:WP_010873276.1
slr0152	233.998	227.231	240.765	1.05956	0.0834676	0.874319	20	21	25	13	12	19	protein_coding	serine/threonine protein kinase	Genbank:WP_010873175.1
sll1289	117.882	114.532	121.231	1.05848	0.0819999	0.830915	47	19	46	19	19	39	protein_coding	thioredoxin family protein	Genbank:WP_010871833.1
slr0458	30.4149	29.5604	31.2695	1.05782	0.0810898	0.802973	8	5	13	3	4	11	protein_coding	HAD family hydrolase	Genbank:WP_010874296.1
slr1822	199.174	193.626	204.722	1.0573	0.0803914	0.744804	60	47	55	28	29	58	protein_coding	endonuclease III	Genbank:WP_010872392.1
sll0005	942.607	916.592	968.622	1.05676	0.0796544	0.883895	96	61	96	48	48	75	protein_coding	AarF/ABC1/UbiB kinase family protein	Genbank:WP_010873433.1
sll0286	218.937	212.969	224.904	1.05604	0.0786631	0.624952	89	64	78	37	35	96	protein_coding	GNAT family N-acetyltransferase	Genbank:WP_010873901.1
slr1416	238.126	231.646	244.606	1.05594	0.0785345	0.918529	40	35	64	29	23	41	protein_coding	MoxR family ATPase	Genbank:WP_010871375.1
sll1550	265.367	258.4	272.334	1.05393	0.0757729	0.709183	15	30	41	14	14	34	protein_coding	membrane protein	Genbank:WP_010874252.1
sll1087	485.973	473.345	498.601	1.05336	0.074995	0.948481	66	52	51	39	32	43	protein_coding	sodium-coupled permease	Genbank:WP_010872966.1
slr0677	652.595	635.862	669.328	1.05263	0.073998	0.812526	138	182	189	101	94	162	protein_coding	MotA/TolQ/ExbB proton channel family protein	Genbank:WP_010871587.1
slr1704	2146.01	2091.07	2200.95	1.05255	0.0738852	1	450	642	244	314	355	223	protein_coding	hypothetical protein	Genbank:WP_010871863.1
sll1217	75.7573	73.8423	77.6722	1.05187	0.0729514	0.7703	23	17	19	10	10	22	protein_coding	hypothetical protein	Genbank:WP_010872728.1
slr1897	493.727	481.597	505.857	1.05037	0.0709041	0.918457	71	56	80	40	40	59	protein_coding	sugar ABC transporter substrate-binding protein	Genbank:WP_010871985.1
slr1820	103.74	101.201	106.279	1.05018	0.0706313	0.682577	13	8	17	6	5	16	protein_coding	glycosyltransferase family 39 protein	Genbank:WP_010872389.1
slr0779	137.288	133.995	140.58	1.04914	0.0692134	0.896308	33	38	48	24	22	36	protein_coding	DUF4126 domain-containing protein	Genbank:WP_010873360.1
slr0239	105.531	103.007	108.056	1.04901	0.0690344	0.664431	17	22	32	10	11	31	protein_coding	precorrin-4 C(11)-methyltransferase	Genbank:WP_010871331.1
sll0520	790.383	772.012	808.754	1.04759	0.0670771	0.985191	284	188	279	145	155	196	protein_coding	NAD(P)H-quinone oxidoreductase subunit I	Genbank:WP_010874107.1
slr0415	433.245	423.329	443.161	1.04685	0.0660526	0.975079	42	26	46	24	21	28	protein_coding	Na+/H+ antiporter NhaS5	Genbank:WP_010873605.1
slr1564	1827.24	1785.69	1868.8	1.04654	0.0656247	0.898046	555	389	332	290	289	242	protein_coding	RNA polymerase sigma factor SigF	Genbank:WP_010874185.1
sll0887	1086.85	1062.47	1111.24	1.0459	0.0647485	0.976591	170	137	131	85	99	108	protein_coding	TldD/PmbA family protein	Genbank:WP_010873670.1
slr1391	175.007	171.145	178.868	1.04512	0.0636752	0.671901	63	58	82	35	28	84	protein_coding	hypothetical protein	Genbank:WP_010871835.1
sll0997	1022.27	1000.33	1044.22	1.04387	0.0619417	0.866076	271	134	109	130	110	80	protein_coding	hypothetical protein	Genbank:WP_010871781.1
ssr1853	114.341	111.891	116.79	1.04378	0.0618222	0.890348	113	54	52	48	50	39	protein_coding	PepSY domain-containing protein	Genbank:WP_010871269.1
sll0168	144.574	141.483	147.665	1.04369	0.0616988	0.970046	64	79	89	39	55	62	protein_coding	hypothetical protein	Genbank:WP_010873290.1
sll1679	761.136	744.932	777.339	1.0435	0.0614358	0.942807	109	104	137	63	74	98	protein_coding	trypsin-like serine protease	Genbank:WP_010871425.1
sll0793	25.1322	24.6219	25.6426	1.04145	0.0585983	0.630081	11	13	18	4	3	25	protein_coding	YnfA family protein	Genbank:WP_010873932.1
slr2107	70.2003	68.783	71.6175	1.04121	0.0582592	0.939098	21	11	9	8	8	11	protein_coding	ABC transporter permease	Genbank:WP_010872667.1
slr0809	524.851	514.364	535.338	1.04078	0.0576601	0.988878	115	70	131	58	61	87	protein_coding	SDR family oxidoreductase	Genbank:WP_014407106.1
ssl2717	156.142	153.096	159.189	1.0398	0.0563086	0.969346	119	140	136	77	85	103	protein_coding	hypothetical protein	Genbank:WP_010872855.1
slr0941	103.901	101.897	105.905	1.03933	0.0556601	0.76846	8	34	88	14	12	73	protein_coding	membrane protein	Genbank:WP_010873022.1
slr0697	242.316	237.661	246.971	1.03917	0.0554361	0.96332	16	9	8	8	7	7	protein_coding	5-oxoprolinase	Genbank:WP_010873956.1
slr0436	1077.61	1057.03	1098.19	1.03895	0.0551225	0.991815	184	226	240	125	143	166	protein_coding	BMC domain-containing protein	Genbank:WP_010873479.1
slr0006	216.272	212.242	220.302	1.03797	0.0537706	0.88745	64	63	50	38	43	33	protein_coding	Sua5/YciO/YrdC/YwlC family protein	Genbank:WP_010873415.1
slr0559	1260.91	1237.54	1284.29	1.03778	0.0535018	0.950816	136	158	210	93	103	143	protein_coding	amino acid ABC transporter substrate-binding protein	Genbank:WP_010873703.1
slr1065	351.136	344.873	357.398	1.03632	0.0514668	0.821387	100	35	49	30	33	60	protein_coding	glycosyltransferase	Genbank:WP_010871547.1
slr1476	209.634	205.929	213.34	1.03599	0.0510068	0.888972	33	30	53	18	22	38	protein_coding	aspartate carbamoyltransferase	Genbank:WP_010872874.1
ssl0461	416.887	409.729	424.045	1.03494	0.0495475	0.968389	354	299	429	209	225	274	protein_coding	DUF2555 domain-containing protein	Genbank:WP_020861731.1
slr1979	127.683	125.571	129.795	1.03363	0.0477229	0.746966	18	10	20	8	6	19	protein_coding	anthranilate synthase component I	Genbank:WP_010872839.1
slr1196	347.559	342.021	353.097	1.03238	0.0459789	0.833992	60	41	46	25	28	48	protein_coding	hypothetical protein	Genbank:WP_010872005.1
ssr2317	251.706	247.788	255.624	1.03162	0.0449171	0.855346	177	190	124	94	99	145	protein_coding	hypothetical protein	Genbank:WP_010871821.1
sll0325	597.523	588.614	606.432	1.03027	0.0430245	0.970178	69	52	103	42	39	67	protein_coding	hypothetical protein	Genbank:WP_010873377.1
sll0068	1709.79	1685.58	1734	1.02873	0.0408626	0.933305	74	78	99	53	49	60	protein_coding	NACHT domain-containing protein	Genbank:WP_010873499.1
sll0094	517.573	510.279	524.867	1.02859	0.0406643	0.936832	72	74	57	43	45	43	protein_coding	HAMP domain-containing histidine kinase	Genbank:WP_010873875.1
sll0361	100.053	98.6537	101.453	1.02837	0.0403615	0.572832	49	33	33	15	15	57	protein_coding	hypothetical protein	Genbank:WP_010873147.1
sll0915	634.917	626.337	643.497	1.0274	0.038994	0.913651	85	58	80	47	44	52	protein_coding	insulinase family protein	Genbank:WP_010873020.1
slr0865	177.403	175.035	179.77	1.02706	0.0385142	0.713587	30	22	45	16	11	41	protein_coding	L-histidine N(alpha)-methyltransferase	Genbank:WP_010872440.1
slr0848	460.351	454.567	466.135	1.02545	0.0362538	0.847924	107	50	161	46	50	117	protein_coding	DivIVA domain-containing protein	Genbank:WP_010873766.1
slr0876	789.043	779.526	798.559	1.02442	0.0348008	0.988836	147	84	127	72	63	99	protein_coding	NAD(P)/FAD-dependent oxidoreductase	Genbank:WP_010872226.1
slr0670	626.488	618.94	634.036	1.02439	0.0347659	0.900174	133	111	152	85	77	92	protein_coding	universal stress protein	Genbank:WP_010871583.1
sll0167	309.156	305.446	312.866	1.02429	0.0346288	0.983074	120	97	129	69	62	96	protein_coding	hypothetical protein	Genbank:WP_010873291.1
sll1439	16.0222	15.832	16.2125	1.02403	0.034262	0.793647	3	0	7	1	0	7	protein_coding	hypothetical protein	Genbank:WP_010872927.1
sll0910	138.213	136.574	139.852	1.024	0.0342192	0.831959	42	2	30	9	9	32	protein_coding	tetratricopeptide repeat protein	Genbank:WP_010873036.1
ssr2843	65.1902	64.4516	65.9288	1.02292	0.0326924	0.981971	25	58	47	28	28	30	protein_coding	TIGR02450 family Trp-rich protein	Genbank:WP_010871854.1
slr1623	327.76	324.048	331.472	1.02291	0.0326794	0.732151	252	83	179	74	72	206	protein_coding	NAD(P)H-quinone oxidoreductase subunit M	Genbank:WP_010873053.1
sll0723	390.898	386.476	395.321	1.02289	0.0326466	0.934663	14	10	15	9	7	10	protein_coding	DUF4114 domain-containing protein	Genbank:WP_010874244.1
sll1739	489.523	484.229	494.818	1.02187	0.0312081	0.895261	103	73	73	41	50	75	protein_coding	hypothetical protein	Genbank:WP_010872055.1
sll0486	64.1284	63.4364	64.8203	1.02182	0.0311363	0.855742	42	30	45	22	16	42	protein_coding	circadian clock protein KaiB	Genbank:WP_041425845.1
slr0007	278.943	275.941	281.944	1.02176	0.0310504	0.985291	50	68	81	40	37	56	protein_coding	nucleotidyltransferase	Genbank:WP_010873416.1
sll1407	12.8356	12.7022	12.9691	1.02102	0.0300044	1	3	1	4	1	1	2	protein_coding	SAM-dependent methyltransferase	Genbank:WP_010871229.1
sll1358	1480.69	1466	1495.38	1.02004	0.0286228	0.86188	389	211	82	165	161	90	protein_coding	cupin domain-containing protein	Genbank:WP_010872180.1
slr1227	1176.48	1164.83	1188.13	1.02	0.0285737	0.953201	103	71	77	51	44	70	protein_coding	outer membrane protein assembly factor	Genbank:WP_010872142.1
slr1847	538.124	532.901	543.346	1.0196	0.0280034	0.840227	342	275	237	151	157	272	protein_coding	YbaB/EbfC family nucleoid-associated protein	Genbank:WP_010871707.1
slr1886	1132.57	1121.65	1143.48	1.01946	0.0278081	0.899404	311	590	383	296	299	242	protein_coding	ribosome silencing factor	Genbank:WP_010872333.1
slr1150	383.088	379.452	386.724	1.01916	0.0273875	1	173	113	129	82	79	108	protein_coding	hypothetical protein	Genbank:WP_010871937.1
ssr1176	153.222	151.831	154.613	1.01833	0.0262006	0.958293	26	52	113	34	31	65	protein_coding	IS630 family transposase	Genbank:WP_048908417.1
slr2120	53.3853	52.9079	53.8628	1.01805	0.0258075	0.894874	12	6	11	4	5	10	protein_coding	glycosyltransferase	Genbank:WP_010872681.1
slr0143	556.464	551.572	561.355	1.01774	0.0253647	0.864229	29	26	30	18	17	18	protein_coding	hypothetical protein	Genbank:WP_010873166.1
slr1037	40.3479	39.9963	40.6996	1.01758	0.0251461	0.775758	13	18	24	7	9	24	protein_coding	response regulator	Genbank:WP_010871805.1
sll1447	49.8439	49.4311	50.2566	1.0167	0.0238915	0.836479	24	19	31	14	9	28	protein_coding	DUF4359 domain-containing protein	Genbank:WP_010872918.1
sll1883	2415.63	2395.84	2435.42	1.01652	0.0236373	0.963681	384	343	323	210	215	259	protein_coding	bifunctional ornithine acetyltransferase/N-acetylglutamate synthase	Genbank:WP_010872831.1
slr1474	336.144	333.598	338.69	1.01526	0.0218517	0.701424	92	51	92	33	32	98	protein_coding	NlpC/P60 family protein	Genbank:WP_010872871.1
slr1002	582.743	578.537	586.95	1.01454	0.0208274	0.913336	387	701	501	373	334	332	protein_coding	hypothetical protein	Genbank:WP_010873717.1
slr0393	36.9964	36.7347	37.2581	1.01425	0.0204093	0.734835	29	4	27	3	3	38	protein_coding	HNH endonuclease	Genbank:WP_010873142.1
slr0121	276.204	274.31	278.097	1.0138	0.0197765	0.883823	61	19	25	22	21	21	protein_coding	class A beta-lactamase	Genbank:WP_010873887.1
sll0477	149.117	148.134	150.101	1.01328	0.0190318	0.922841	42	42	20	22	24	20	protein_coding	MotA/TolQ/ExbB proton channel family protein	Genbank:WP_010873818.1
slr0019	207.196	205.858	208.535	1.013	0.0186362	0.83958	13	10	20	7	5	16	protein_coding	fimbrial biogenesis outer membrane usher protein	Genbank:WP_010873429.1
slr1224	226.477	225.017	227.937	1.01298	0.0185993	0.830792	39	23	41	16	16	38	protein_coding	ABC transporter ATP-binding protein	Genbank:WP_010872138.1
slr0723	210.277	208.929	211.625	1.0129	0.018497	0.961633	40	30	36	21	20	27	protein_coding	hypothetical protein	Genbank:WP_010871298.1
slr1384	207.177	205.909	208.444	1.01231	0.0176522	0.703461	37	31	28	14	15	38	protein_coding	hypothetical protein	Genbank:WP_010871822.1
sll0356	50.9981	50.6959	51.3003	1.01192	0.0170984	0.748439	14	11	17	4	7	19	protein_coding	phosphoribosylanthranilate isomerase	Genbank:WP_010873159.1
sll1262	906.43	901.199	911.661	1.01161	0.0166516	0.978224	430	274	339	197	200	276	protein_coding	NAD(P)H-quinone oxidoreductase subunit N	Genbank:WP_010872770.1
slr1950	744.713	740.649	748.778	1.01097	0.0157464	0.989908	66	45	66	33	32	49	protein_coding	cation-translocating P-type ATPase	Genbank:WP_010873238.1
ssl0353	286.799	285.283	288.315	1.01063	0.0152538	0.947504	99	201	230	89	106	163	protein_coding	YggT family protein	Genbank:WP_010873648.1
sll1167	206.289	205.219	207.359	1.01043	0.014967	0.894037	28	22	42	16	14	32	protein_coding	penicillin-binding protein	Genbank:WP_010872913.1
sll1400	34.1685	34.0162	34.3209	1.00896	0.0128657	0.741443	18	11	28	8	5	27	protein_coding	hypothetical protein	Genbank:WP_010871243.1
slr1598	440.325	438.4	442.25	1.00878	0.0126127	0.916278	63	98	116	43	55	89	protein_coding	lipoyl synthase	Genbank:WP_010871627.1
sll0273	394.999	393.281	396.716	1.00873	0.0125446	0.894241	36	35	66	21	23	48	protein_coding	sodium:proton antiporter	Genbank:WP_010873113.1
ssr3532	79.828	79.4914	80.1645	1.00847	0.0121643	0.891793	77	23	93	25	30	72	protein_coding	hypothetical protein	Genbank:WP_010872595.1
slr1559	243.549	242.558	244.541	1.00817	0.0117439	0.939734	29	44	82	28	29	44	protein_coding	shikimate dehydrogenase	Genbank:WP_010874181.1
slr1135	33.6624	33.5265	33.7983	1.00811	0.0116501	0.820488	0	0	8	0	0	7	protein_coding	hypothetical protein	Genbank:WP_010871915.1
sll0590	103.57	103.158	103.982	1.00799	0.0114794	0.871656	14	7	13	5	5	12	protein_coding	mechanosensitive ion channel family protein	Genbank:WP_010873844.1
sll0790	298.914	297.784	300.043	1.00758	0.0109001	0.771593	40	47	29	19	21	41	protein_coding	GHKL domain-containing protein	Genbank:WP_010873935.1
sll0057	882.046	878.781	885.31	1.00743	0.0106788	0.966969	281	161	220	129	119	176	protein_coding	nucleotide exchange factor GrpE	Genbank:WP_010873518.1
slr0689	681.356	678.966	683.746	1.00704	0.0101209	0.85869	65	95	156	57	45	114	protein_coding	hypothetical protein	Genbank:WP_010871607.1
slr0668	51.2394	51.064	51.4149	1.00687	0.00988006	0.934153	15	3	38	7	7	23	protein_coding	hypothetical protein	Genbank:WP_010874174.1
slr0092	27.9136	27.8315	27.9957	1.0059	0.00848619	0.911567	9	2	10	3	2	8	protein_coding	glycosyltransferase	Genbank:WP_010873793.1
ssl1690	882.245	879.963	884.527	1.00519	0.00746357	0.832041	608	938	607	468	529	366	protein_coding	NAD(P)H-quinone oxidoreductase subunit O	Genbank:WP_010873698.1
ssr2130	164.758	164.442	165.073	1.00384	0.00552447	0.743297	147	112	240	54	75	221	protein_coding	hypothetical protein	Genbank:WP_010872914.1
sll1434	2634.27	2629.36	2639.18	1.00373	0.00537794	0.887181	244	238	265	150	150	176	protein_coding	penicillin-binding protein 1A	Genbank:WP_010872930.1
slr0633	1050.73	1049.18	1052.29	1.00297	0.00427141	0.809802	90	86	122	63	58	65	protein_coding	glycine oxidase ThiO	Genbank:WP_010873578.1
slr0328	104.661	104.55	104.772	1.00213	0.00306778	0.971213	43	30	51	26	16	38	protein_coding	low molecular weight phosphotyrosine protein phosphatase	Genbank:WP_010873260.1
slr1213	47.8056	47.775	47.8363	1.00128	0.00185014	0.827071	13	9	14	6	9	7	protein_coding	response regulator transcription factor	Genbank:WP_010872025.1
slr1658	239.062	238.998	239.127	1.00054	0.00077888	0.788317	87	42	100	29	33	92	protein_coding	hypothetical protein	Genbank:WP_010874258.1
sll0798	28.6351	28.6329	28.6373	1.00016	0.000223672	0.846657	3	2	5	1	1	5	protein_coding	two-component sensor histidine kinase	Genbank:WP_010873924.1
slr2089	1299.57	1300.91	1298.22	0.997938	-0.0029773	0.928246	91	105	179	69	67	106	protein_coding	squalene--hopene cyclase	Genbank:WP_010872605.1
sll0048	1079.37	1080.6	1078.14	0.99773	-0.00327797	0.800893	196	239	190	135	138	120	protein_coding	diguanylate cyclase	Genbank:WP_010874003.1
sll0670	25.5786	25.6106	25.5465	0.997497	-0.00361488	0.860811	10	12	4	8	5	3	protein_coding	L%2CD-transpeptidase	Genbank:WP_010873970.1
slr1167	2443.31	2447.86	2438.75	0.99628	-0.00537659	0.788498	431	397	334	245	255	222	protein_coding	oxidoreductase	Genbank:WP_010872960.1
slr1298	248.007	248.579	247.435	0.995399	-0.0066537	0.870547	29	13	19	11	12	14	protein_coding	FUSC family protein	Genbank:WP_010871476.1
slr0797	2547.75	2553.89	2541.61	0.995191	-0.00695396	0.858833	255	259	210	129	171	159	protein_coding	heavy metal translocating P-type ATPase	Genbank:WP_010873931.1
slr0938	343.791	344.731	342.851	0.994548	-0.00788689	0.916688	55	32	54	25	20	47	protein_coding	Mur ligase family protein	Genbank:WP_010873018.1
slr0305	52.7757	52.9251	52.6264	0.994358	-0.00816339	0.699059	19	11	16	5	5	22	protein_coding	TVP38/TMEM64 family membrane protein	Genbank:WP_010873899.1
sll1512	372.478	373.639	371.316	0.993783	-0.00899768	0.884362	202	171	129	103	103	111	protein_coding	HxlR family transcriptional regulator	Genbank:WP_010871626.1
ssr2067	126.655	127.091	126.218	0.993131	-0.00994365	0.789151	128	101	74	80	54	50	protein_coding	type II toxin-antitoxin system HicB family antitoxin	Genbank:WP_010872169.1
slr1085	480.023	481.718	478.328	0.992963	-0.0101877	0.884867	80	62	67	41	41	50	protein_coding	glycosyltransferase WbuB	Genbank:WP_010871568.1
sll1089	343.637	344.874	342.399	0.992824	-0.0103897	0.859322	142	84	73	67	54	64	protein_coding	hypothetical protein	Genbank:WP_010872965.1
sll0096	270.366	271.507	269.225	0.991594	-0.0121781	0.841228	35	35	40	21	23	25	protein_coding	NAD-dependent epimerase/dehydratase family protein	Genbank:WP_010873873.1
slr0483	3238.93	3253.04	3224.82	0.991327	-0.0125676	0.837577	1175	1335	1487	842	765	914	protein_coding	hypothetical protein	Genbank:WP_010873543.1
slr1082	330.189	331.635	328.743	0.99128	-0.0126349	0.876505	217	117	120	83	95	104	protein_coding	hypothetical protein	Genbank:WP_010871565.1
slr0498	66.2683	66.5701	65.9664	0.99093	-0.0131446	0.79631	24	10	20	6	8	22	protein_coding	two pore domain potassium channel family protein	Genbank:WP_010873797.1
sll1318	55.9194	56.1788	55.66	0.990765	-0.0133846	0.692194	15	12	20	5	5	23	protein_coding	hypothetical protein	Genbank:WP_010871378.1
slr0199	191.948	192.852	191.045	0.990631	-0.0135808	0.708343	32	28	59	10	10	69	protein_coding	ergothioneine biosynthesis protein EgtC	Genbank:WP_010873645.1
sll1558	750.933	754.733	747.133	0.989929	-0.0146024	0.861242	145	82	141	69	67	92	protein_coding	NDP-sugar synthase	Genbank:WP_010872999.1
sll1441	158.916	159.782	158.051	0.989171	-0.0157087	0.933341	34	24	23	18	10	25	protein_coding	fatty acid desaturase	Genbank:WP_010872924.1
sll1825	701.304	705.248	697.359	0.988814	-0.0162288	0.835694	240	186	194	115	133	138	protein_coding	short chain dehydrogenase	Genbank:WP_010871946.1
slr1288	331.814	333.751	329.877	0.988393	-0.0168439	0.909652	107	97	113	55	50	105	protein_coding	CPBP family intramembrane metalloprotease	Genbank:WP_010872916.1
slr0484	1884.14	1895.91	1872.36	0.987576	-0.0180367	0.968653	92	106	343	80	88	180	protein_coding	GAF domain-containing protein	Genbank:WP_010873544.1
slr0261	2099.93	2113.86	2086	0.986823	-0.0191374	0.790551	457	217	345	193	200	225	protein_coding	NAD(P)H-quinone oxidoreductase subunit H	Genbank:WP_010872566.1
sll0749	699.738	704.391	695.085	0.986789	-0.019186	0.662849	319	171	169	152	153	73	protein_coding	hypothetical protein	Genbank:WP_010873373.1
slr1241	412.85	415.65	410.051	0.986528	-0.0195685	0.791794	397	142	141	138	150	110	protein_coding	hypothetical protein	Genbank:WP_010872168.1
sll1077	536.818	540.478	533.158	0.986456	-0.0196731	0.753089	145	70	42	67	53	26	protein_coding	agmatinase	Genbank:WP_010871927.1
sll0876	47.8978	48.2299	47.5656	0.986226	-0.0200095	0.976954	12	10	20	7	6	14	protein_coding	Holliday junction branch migration protein RuvA	Genbank:WP_010872224.1
sll1562	119.294	120.127	118.462	0.986137	-0.0201399	0.762113	70	26	53	21	16	63	protein_coding	hypothetical protein	Genbank:WP_010872988.1
sll0177	120.308	121.155	119.461	0.986012	-0.0203223	0.838663	12	12	27	7	6	21	protein_coding	recombinase family protein	Genbank:WP_010873280.1
ssr3571	287.732	289.811	285.653	0.985651	-0.0208507	0.886582	407	86	148	112	130	139	protein_coding	type II toxin-antitoxin system Phd/YefM family antitoxin	Genbank:WP_010872666.1
slr0185	257.167	259.042	255.292	0.985526	-0.0210341	0.82628	77	63	104	34	36	95	protein_coding	orotate phosphoribosyltransferase	Genbank:WP_010873305.1
slr0479	79.9773	80.5679	79.3867	0.985339	-0.0213072	0.952189	19	19	23	10	10	20	protein_coding	PD-(D/E)XK nuclease family protein	Genbank:WP_010873540.1
sll1143	1011.39	1019.35	1003.42	0.984367	-0.0227316	0.984234	89	70	79	45	40	68	protein_coding	DNA helicase PcrA	Genbank:WP_010872135.1
sll1734	365.592	368.557	362.628	0.983915	-0.0233946	0.788498	61	45	52	35	29	33	protein_coding	CO2 hydration protein	Genbank:WP_010872063.1
slr1909	302.162	304.873	299.451	0.982215	-0.0258895	0.894322	110	67	91	54	44	68	protein_coding	response regulator transcription factor	Genbank:WP_010871759.1
sll1443	779.068	786.075	772.06	0.98217	-0.0259547	0.9503	105	65	98	46	47	76	protein_coding	CTP synthase (glutamine hydrolyzing)	Genbank:WP_010872921.1
sll0456	282.697	285.253	280.14	0.982075	-0.0260953	0.799969	51	40	69	29	31	37	protein_coding	NAD(P)-dependent oxidoreductase	Genbank:WP_010873551.1
sll0180	1841.39	1858.33	1824.45	0.981772	-0.0265394	0.640012	280	208	197	158	145	101	protein_coding	efflux RND transporter periplasmic adaptor subunit	Genbank:WP_010873654.1
sll1378	191.006	192.778	189.235	0.981623	-0.0267584	0.906445	35	35	48	13	23	42	protein_coding	DUF1838 domain-containing protein	Genbank:WP_010872875.1
slr0039	541.578	546.902	536.253	0.980528	-0.0283694	0.950147	106	78	102	51	50	80	protein_coding	phosphotransacetylase family protein	Genbank:WP_010874025.1
sll0909	159.358	161.011	157.706	0.979473	-0.0299217	0.720163	70	28	35	25	30	22	protein_coding	DnaJ family molecular chaperone	Genbank:WP_010873037.1
slr1093	287.601	290.632	284.569	0.979139	-0.0304149	0.853791	68	93	111	61	44	66	protein_coding	2-amino-4-hydroxy-6-hydroxymethyldihydropteridine pyrophosphokinase	Genbank:WP_010871381.1
slr0527	167.706	169.567	165.845	0.978052	-0.0320174	0.958122	40	32	65	22	20	48	protein_coding	7-cyano-7-deazaguanine synthase QueC	Genbank:WP_014407153.1
sll1151	454.478	459.647	449.31	0.977511	-0.0328145	0.798392	44	42	53	27	27	32	protein_coding	DUF389 domain-containing protein	Genbank:WP_010872472.1
slr0408	582.526	589.206	575.845	0.977324	-0.0330913	0.985266	9	6	9	4	4	8	protein_coding	DUF4114 domain-containing protein	Genbank:WP_010873164.1
sll1906	567.33	573.864	560.797	0.97723	-0.0332297	0.852226	61	61	99	41	39	58	protein_coding	PucC family protein	Genbank:WP_010872513.1
slr1819	564.094	570.696	557.491	0.976862	-0.0337734	0.764346	153	86	82	59	70	63	protein_coding	hypothetical protein	Genbank:WP_010872386.1
slr1209	77.0206	77.9256	76.1155	0.976772	-0.0339066	0.983029	76	27	32	23	21	40	protein_coding	DUF433 domain-containing protein	Genbank:WP_010872021.1
sll0274	347.561	351.712	343.41	0.976394	-0.0344644	0.640725	123	110	94	74	73	46	protein_coding	pentapeptide repeat-containing protein	Genbank:WP_010873112.1
sll0414	446.818	452.27	441.366	0.975891	-0.0352086	0.845728	92	74	131	56	51	77	protein_coding	pentapeptide repeat-containing protein	Genbank:WP_010873468.1
slr1907	162.874	164.922	160.826	0.97516	-0.0362895	0.91747	35	60	72	29	24	59	protein_coding	hypothetical protein	Genbank:WP_010871757.1
sll0645	430.591	436.099	425.084	0.974742	-0.0369072	0.829861	146	73	102	63	57	76	protein_coding	DUF928 domain-containing protein	Genbank:WP_010871598.1
slr1397	2502.03	2535.27	2468.78	0.973776	-0.0383382	0.880235	557	1105	460	458	500	388	protein_coding	hypothetical protein	Genbank:WP_010871844.1
slr2143	213.148	215.989	210.307	0.973696	-0.0384561	0.933848	27	25	48	17	16	30	protein_coding	aminotransferase class V-fold PLP-dependent enzyme	Genbank:WP_010872355.1
ssl3615	99.0359	100.358	97.7143	0.973662	-0.0385075	0.957921	63	71	57	38	28	59	protein_coding	hypothetical protein	Genbank:WP_010871908.1
sll1708	228.19	231.293	225.087	0.973167	-0.0392402	0.962638	71	68	61	31	41	56	protein_coding	response regulator transcription factor	Genbank:WP_041425800.1
slr1686	455.422	461.7	449.144	0.972804	-0.0397789	0.86719	188	257	133	115	129	120	protein_coding	FHA domain-containing protein	Genbank:WP_010872996.1
slr0687	233.038	236.255	229.822	0.972771	-0.0398282	0.812248	36	30	22	18	18	18	protein_coding	diguanylate cyclase	Genbank:WP_010871602.1
slr0197	360.406	365.55	355.263	0.971859	-0.0411813	0.720948	48	30	45	23	25	25	protein_coding	competence protein ComE	Genbank:WP_010873643.1
slr1513	207.328	210.387	204.268	0.970914	-0.0425848	0.921522	135	112	103	64	65	91	protein_coding	hypothetical protein	Genbank:WP_010872646.1
sll0194	278.515	282.809	274.222	0.969638	-0.0444825	0.955897	45	74	83	39	32	59	protein_coding	twin-arginine translocase subunit TatC	Genbank:WP_010873458.1
slr0208	491.926	499.571	484.281	0.969392	-0.0448476	0.940261	99	104	155	60	61	107	protein_coding	peptidylprolyl isomerase	Genbank:WP_010873658.1
slr0531	116.116	117.985	114.246	0.968304	-0.0464683	0.869496	19	25	28	13	14	18	protein_coding	carbohydrate ABC transporter permease	Genbank:WP_010874043.1
ssl1972	600.467	610.379	590.556	0.967523	-0.0476326	0.834369	503	312	407	196	250	302	protein_coding	hypothetical protein	Genbank:WP_010871571.1
slr2104	605.336	615.534	595.137	0.966864	-0.0486156	0.824447	50	36	32	21	24	27	protein_coding	response regulator	Genbank:WP_010872623.1
sll1878	1058.76	1077.18	1040.33	0.96579	-0.0502179	0.784149	221	219	80	117	122	72	protein_coding	ABC transporter ATP-binding protein	Genbank:WP_010872836.1
slr0678	470.764	479.092	462.436	0.965233	-0.0510508	0.995959	117	80	139	51	54	109	protein_coding	biopolymer transporter ExbD	Genbank:WP_010871588.1
slr0383	75.6233	76.9783	74.2683	0.964795	-0.0517059	1	20	18	38	12	10	27	protein_coding	16S rRNA (guanine(966)-N(2))-methyltransferase RsmD	Genbank:WP_010873331.1
slr1588	411.209	418.874	403.544	0.963402	-0.0537902	0.975344	54	52	79	27	32	59	protein_coding	EAL domain-containing protein	Genbank:WP_010874220.1
sll1218	234.201	238.58	229.822	0.963291	-0.0539563	0.835734	62	43	103	32	37	58	protein_coding	SDR family oxidoreductase	Genbank:WP_010872727.1
ssl2148	174.97	178.299	171.64	0.962654	-0.0549109	1	102	118	107	57	55	100	protein_coding	hypothetical protein	Genbank:WP_010872953.1
slr0322	2615.04	2665.05	2565.04	0.962473	-0.0551817	0.757331	178	135	137	86	90	96	protein_coding	hybrid sensor histidine kinase/response regulator	Genbank:WP_010873252.1
sll1388	324.016	330.265	317.767	0.962158	-0.0556545	0.636754	151	135	102	80	94	51	protein_coding	universal stress protein	Genbank:WP_010872857.1
ssr3184	238.411	243.055	233.767	0.961788	-0.0562087	0.768993	143	203	243	85	70	254	protein_coding	ferredoxin family protein	Genbank:WP_010872324.1
slr0994	58.2502	59.3879	57.1125	0.961686	-0.0563623	0.92887	17	13	18	9	7	13	protein_coding	lipoyl(octanoyl) transferase	Genbank:WP_010873245.1
sll1880	181.534	185.123	177.946	0.961234	-0.0570401	0.815099	76	51	111	45	37	62	protein_coding	YjbQ family protein	Genbank:WP_010872834.1
slr1468	83.1321	84.779	81.4851	0.961147	-0.0571711	0.938666	33	28	44	17	13	38	protein_coding	EVE domain-containing protein	Genbank:WP_010872862.1
sll1612	150.566	153.553	147.578	0.961086	-0.0572621	0.771382	25	18	22	15	10	14	protein_coding	bifunctional folylpolyglutamate synthase/dihydrofolate synthase	Genbank:WP_010872528.1
slr0586	269.665	275.031	264.298	0.960974	-0.057431	0.99822	78	45	78	34	28	65	protein_coding	HAD family hydrolase	Genbank:WP_010874322.1
slr1515	482.409	492.394	472.423	0.95944	-0.0597349	0.726859	45	74	66	38	39	37	protein_coding	putative bicarbonate transporter%2C IctB family	Genbank:WP_010872650.1
slr0431	393.416	401.668	385.163	0.95891	-0.0605334	0.675434	128	66	109	60	57	59	protein_coding	SIMPL domain-containing protein	Genbank:WP_010873469.1
slr0615	741.15	757.119	725.181	0.957817	-0.0621776	0.72399	75	87	73	49	47	46	protein_coding	ABC transporter ATP-binding protein	Genbank:WP_010873840.1
sll0178	540.32	552.089	528.55	0.957365	-0.0628597	1	32	18	29	11	12	26	protein_coding	NACHT domain-containing NTPase	Genbank:WP_010873667.1
slr1081	408.075	417.146	399.005	0.956512	-0.0641455	0.805226	159	102	106	62	75	86	protein_coding	Uma2 family endonuclease	Genbank:WP_010871564.1
slr0639	231.351	236.759	225.943	0.954318	-0.0674581	1	54	17	85	24	14	61	protein_coding	mechanosensitive ion channel	Genbank:WP_010873585.1
slr1683	24.5242	25.1125	23.9359	0.953145	-0.069233	0.847033	23	1	7	0	4	16	protein_coding	hypothetical protein	Genbank:WP_080504055.1
slr1748	227.123	232.599	221.647	0.952917	-0.0695776	0.699119	57	76	62	34	46	36	protein_coding	histidine phosphatase family protein	Genbank:WP_010872124.1
sll1960	139.66	143.119	136.2	0.951655	-0.0714888	0.911203	67	49	74	21	31	72	protein_coding	hypothetical protein	Genbank:WP_010872488.1
sll1699	484.216	496.286	472.147	0.95136	-0.0719365	0.770053	52	30	68	24	27	39	protein_coding	ABC transporter substrate-binding protein	Genbank:WP_010872370.1
slr2102	1161.24	1190.54	1131.93	0.950774	-0.072826	0.710509	142	111	191	74	88	103	protein_coding	signal recognition particle-docking protein FtsY	Genbank:WP_010872621.1
sll1297	106.841	109.539	104.144	0.95075	-0.0728626	0.722354	26	15	19	6	5	30	protein_coding	aromatic ring-hydroxylating dioxygenase subunit alpha	Genbank:WP_010871825.1
slr1285	470.698	482.826	458.571	0.949764	-0.0743587	0.778611	48	57	88	38	31	49	protein_coding	HAMP domain-containing histidine kinase	Genbank:WP_010872912.1
slr2046	6899.66	7083.35	6715.96	0.948134	-0.0768377	0.809094	356	155	170	122	120	165	protein_coding	cadherin	Genbank:WP_010871743.1
slr2082	748.532	768.532	728.531	0.947952	-0.0771141	0.72105	112	58	97	47	50	61	protein_coding	cytochrome c oxidase subunit I	Genbank:WP_010872598.1
slr1024	83.3518	85.5879	81.1157	0.947747	-0.0774254	0.80327	31	15	30	8	8	34	protein_coding	hypothetical protein	Genbank:WP_010871790.1
slr1406	362.395	372.186	352.604	0.947387	-0.0779741	0.936012	125	109	146	72	51	116	protein_coding	heme-binding protein	Genbank:WP_010872266.1
slr1317	50.0496	51.4042	48.6949	0.947293	-0.0781167	0.871926	8	8	10	4	5	7	protein_coding	iron ABC transporter permease	Genbank:WP_010871219.1
slr0522	62.9026	64.6341	61.1712	0.946424	-0.0794421	1	22	6	14	6	5	14	protein_coding	hypothetical protein	Genbank:WP_010873829.1
slr1490	106.434	109.369	103.498	0.946326	-0.0795913	0.942436	8	6	8	3	4	7	protein_coding	TonB-dependent receptor	Genbank:WP_010871237.1
sll0789	444.712	457.068	432.356	0.945934	-0.0801892	0.946467	100	146	106	57	68	101	protein_coding	response regulator transcription factor	Genbank:WP_010873936.1
sll1564	901.774	926.921	876.626	0.94574	-0.0804842	0.689745	111	108	90	59	65	60	protein_coding	(R)-citramalate synthase	Genbank:WP_010872983.1
slr0191	733.349	753.84	712.859	0.945637	-0.0806421	0.726223	80	71	111	46	49	62	protein_coding	SpoIID/LytB domain-containing protein	Genbank:WP_010873637.1
slr1756	3836.43	3944.25	3728.61	0.945327	-0.0811148	0.785403	688	348	546	274	272	400	protein_coding	type I glutamate--ammonia ligase	Genbank:WP_010871683.1
slr0967	1369.76	1408.28	1331.24	0.945296	-0.0811612	0.682184	594	726	340	408	390	147	protein_coding	pentapeptide repeat-containing protein	Genbank:WP_010871503.1
slr1932	772.753	794.575	750.932	0.945073	-0.0815016	0.969269	191	254	169	105	110	180	protein_coding	alpha/beta hydrolase	Genbank:WP_010873209.1
sll1078	109.728	112.849	106.608	0.944695	-0.08208	0.671692	98	45	31	41	37	15	protein_coding	hydrogenase maturation nickel metallochaperone HypA	Genbank:WP_010871926.1
slr2114	38.6898	39.7979	37.5816	0.94431	-0.0826682	0.968454	7	6	8	2	4	6	protein_coding	DegT/DnrJ/EryC1/StrS family aminotransferase	Genbank:WP_010872675.1
sll0911	44.8796	46.1902	43.569	0.94325	-0.0842873	0.843016	38	9	22	9	14	17	protein_coding	hypothetical protein	Genbank:WP_010873035.1
sll0750	284.605	293.054	276.155	0.942334	-0.0856891	0.842275	49	31	65	24	22	42	protein_coding	histidine kinase	Genbank:WP_010873372.1
slr0056	851.194	876.848	825.54	0.941486	-0.0869883	0.836852	142	124	244	82	80	150	protein_coding	chlorophyll synthase ChlG	Genbank:WP_010873507.1
slr0542	895.984	923.28	868.689	0.940873	-0.0879281	0.886236	330	254	279	131	158	245	protein_coding	ATP-dependent Clp endopeptidase proteolytic subunit ClpP	Genbank:WP_010874060.1
slr1195	129.251	133.275	125.227	0.939612	-0.0898623	0.874541	61	41	58	16	25	64	protein_coding	DUF3531 family protein	Genbank:WP_010872004.1
slr0084	223.991	231.002	216.981	0.939307	-0.090331	0.798482	52	57	96	38	31	55	protein_coding	imidazole glycerol phosphate synthase subunit HisH	Genbank:WP_010873786.1
ssr2060	36.5823	37.7759	35.3888	0.936808	-0.0941746	0.939452	40	17	34	13	14	28	protein_coding	hypothetical protein	Genbank:WP_010872161.1
slr1992	386.582	399.199	373.965	0.936788	-0.0942054	0.925382	161	121	205	82	66	155	protein_coding	glutathione peroxidase	Genbank:WP_010872510.1
slr0907	939.986	970.748	909.224	0.936622	-0.0944608	0.915411	66	41	74	29	25	57	protein_coding	FkbM family methyltransferase	Genbank:WP_010873686.1
sll1366	388.275	400.986	375.563	0.9366	-0.0944955	0.811431	19	18	35	12	10	20	protein_coding	DEAD/DEAH box helicase	Genbank:WP_010874141.1
slr1538	162.129	167.463	156.796	0.936301	-0.0949555	0.931558	31	18	33	13	11	26	protein_coding	cobalamin biosynthesis protein CbiD	Genbank:WP_020861568.1
slr1659	118.209	122.106	114.311	0.936163	-0.0951681	0.943566	66	52	83	27	26	76	protein_coding	hypothetical protein	Genbank:WP_010874259.1
sll0100	239.754	247.661	231.848	0.93615	-0.0951881	0.788619	45	32	39	18	22	29	protein_coding	hydrolase	Genbank:WP_010873868.1
slr1415	199.891	206.495	193.287	0.936037	-0.0953624	0.530568	42	24	34	20	21	14	protein_coding	DUF4350 domain-containing protein	Genbank:WP_010871374.1
slr0456	491.629	507.979	475.279	0.935626	-0.0959959	0.7664	124	199	265	87	120	152	protein_coding	hypothetical protein	Genbank:WP_010874294.1
slr0815	182.142	188.218	176.065	0.935434	-0.0962922	0.806327	64	90	131	27	34	136	protein_coding	DUF3007 family protein	Genbank:WP_010872749.1
sll0337	275.442	284.696	266.188	0.93499	-0.0969768	0.856722	43	30	50	21	18	36	protein_coding	ATPase	Genbank:WP_010873319.1
slr1087	359.657	371.923	347.391	0.934042	-0.0984405	0.659956	82	51	58	36	36	37	protein_coding	hypothetical protein	Genbank:WP_010871569.1
slr2026	160.145	165.679	154.611	0.933197	-0.0997467	0.766402	29	40	33	22	17	23	protein_coding	dihydropteroate synthase	Genbank:WP_010871904.1
sll1520	84.2949	87.2145	81.3753	0.933047	-0.0999782	0.907508	12	6	8	3	5	8	protein_coding	DNA repair protein RecN	Genbank:WP_010873090.1
slr1652	114.762	118.767	110.758	0.932563	-0.100727	0.859178	24	30	39	16	15	26	protein_coding	phytol kinase	Genbank:WP_010874250.1
sll1867	135275	140080	130471	0.931404	-0.102521	0.59583	15945	27627	26790	14682	15264	10604	protein_coding	photosystem II q(b) protein	Genbank:WP_010871214.1
slr0915	139714	144720	134707	0.930811	-0.10344	0.659655	74601	48233	56883	33407	33458	37633	protein_coding	endonuclease	Genbank:WP_010873691.1
sll1376	686.639	711.364	661.914	0.930485	-0.103945	0.969264	97	81	148	45	46	114	protein_coding	bifunctional sterol desaturase/short chain dehydrogenase	Genbank:WP_010872878.1
slr0948	273.574	283.561	263.587	0.929558	-0.105383	0.846448	74	70	101	28	32	102	protein_coding	cofactor assembly of complex C subunit B	Genbank:WP_010873030.1
slr0619	266.994	276.782	257.206	0.929275	-0.105823	0.868904	52	40	56	24	23	43	protein_coding	amidohydrolase	Genbank:WP_010873846.1
slr0951	44.1713	45.7979	42.5446	0.928963	-0.106307	1	9	9	19	4	5	14	protein_coding	2-C-methyl-D-erythritol 4-phosphate cytidylyltransferase	Genbank:WP_010873038.1
slr1062	352.609	365.667	339.55	0.928576	-0.106909	0.907794	217	180	187	94	93	173	protein_coding	type II toxin-antitoxin system PemK/MazF family toxin	Genbank:WP_010871544.1
sll0873	188.296	195.279	181.313	0.928481	-0.107056	0.732405	33	19	43	15	17	24	protein_coding	carboxynorspermidine decarboxylase	Genbank:WP_010872232.1
slr0942	797.608	827.491	767.725	0.927774	-0.108154	0.547691	188	152	122	96	96	69	protein_coding	aldo/keto reductase	Genbank:WP_010873023.1
slr1604	3167.5	3287.13	3047.87	0.927212	-0.109028	0.685662	288	266	449	174	174	243	protein_coding	ATP-dependent zinc metalloprotease FtsH 3	Genbank:WP_010871638.1
sll1575	259.144	268.983	249.305	0.926842	-0.109604	0.883227	38	29	53	19	17	38	protein_coding	serine/threonine protein kinase	Genbank:WP_010871864.1
slr0604	3127.86	3247.08	3008.64	0.926567	-0.110032	0.684073	261	409	293	199	190	183	protein_coding	elongation factor 4	Genbank:WP_010874351.1
slr0317	51.8158	53.7922	49.8395	0.926519	-0.110107	0.736195	11	10	12	6	6	7	protein_coding	SDR family oxidoreductase	Genbank:WP_010873914.1
sll1298	399.895	415.187	384.603	0.926337	-0.110391	0.718147	121	82	111	56	55	74	protein_coding	dienelactone hydrolase family protein	Genbank:WP_010871818.1
slr0863	483.935	502.619	465.25	0.925652	-0.111458	0.664096	83	54	64	38	36	42	protein_coding	metalloprotease	Genbank:WP_010872435.1
slr0251	309.135	321.274	296.996	0.924435	-0.113357	0.946268	82	69	95	31	35	93	protein_coding	LPS export ABC transporter ATP-binding protein	Genbank:WP_041425758.1
sll1178	496.331	515.867	476.795	0.924259	-0.11363	0.729495	45	36	77	25	26	42	protein_coding	hypothetical protein	Genbank:WP_010872889.1
sll0160	158.254	164.49	152.019	0.924181	-0.113752	0.755455	31	36	70	23	21	37	protein_coding	cytochrome b/b6 domain-containing protein	Genbank:WP_010873300.1
slr1694	234.941	244.201	225.681	0.924161	-0.113784	0.921787	113	93	93	39	42	111	protein_coding	BLUF domain-containing protein	Genbank:WP_010873009.1
slr0952	819.607	851.947	787.267	0.92408	-0.113911	0.748721	135	149	166	88	71	111	protein_coding	class 1 fructose-bisphosphatase	Genbank:WP_010873039.1
sll1079	168.785	175.524	162.045	0.923205	-0.115277	0.71063	73	43	24	36	22	20	protein_coding	hydrogenase accessory protein HypB	Genbank:WP_010871925.1
slr1417	1314.14	1366.73	1261.55	0.923043	-0.11553	0.587714	956	674	486	442	431	320	protein_coding	iron-sulfur cluster assembly accessory protein	Genbank:WP_010871376.1
slr1106	322.399	335.365	309.433	0.922676	-0.116104	0.609455	102	41	84	39	42	46	protein_coding	prohibitin family protein	Genbank:WP_010871399.1
slr1533	122.303	127.264	117.341	0.922028	-0.117118	0.926216	102	52	51	33	31	60	protein_coding	hypothetical protein	Genbank:WP_010872933.1
slr2079	243.974	253.928	234.021	0.921606	-0.117778	0.629966	46	39	59	25	28	30	protein_coding	glutaminase	Genbank:WP_010872594.1
slr1448	145.924	151.883	139.964	0.921521	-0.117911	0.738001	30	29	31	17	16	20	protein_coding	carbohydrate kinase	Genbank:WP_010872191.1
sll1503	311.058	323.93	298.186	0.920527	-0.119469	0.899269	55	11	59	10	13	57	protein_coding	hypothetical protein	Genbank:WP_010871645.1
slr1276	646.712	673.536	619.887	0.920348	-0.119749	0.715237	214	120	123	87	75	103	protein_coding	pilus assembly protein	Genbank:WP_010872899.1
sll1027	3652.85	3804.42	3501.28	0.920321	-0.119791	0.62088	611	499	290	286	304	199	protein_coding	glutamate synthase small subunit	Genbank:WP_010871407.1
ssr1391	29.7584	30.9948	28.5221	0.920221	-0.119948	0.942908	23	16	22	10	5	24	protein_coding	glutaredoxin family protein	Genbank:WP_010872757.1
sll1383	542.875	565.534	520.215	0.919865	-0.120506	0.954587	111	126	122	50	51	130	protein_coding	inositol monophosphatase	Genbank:WP_010872869.1
slr1977	126.553	131.935	121.172	0.918424	-0.122767	0.553225	43	29	26	21	20	13	protein_coding	hypothetical protein	Genbank:WP_010872837.1
sll0509	91.8931	95.8057	87.9806	0.918323	-0.122926	0.775395	18	13	29	10	9	16	protein_coding	phosphorylase	Genbank:WP_010874049.1
slr0895	109.639	114.324	104.953	0.918029	-0.123388	0.677371	34	37	40	34	11	17	protein_coding	TetR/AcrR family transcriptional regulator	Genbank:WP_010873672.1
slr0974	909.544	948.427	870.661	0.918006	-0.123425	0.910237	414	242	351	121	131	391	protein_coding	translation initiation factor IF-3	Genbank:WP_010871520.1
sll1886	381.404	397.723	365.084	0.917936	-0.123534	0.760897	129	101	166	61	67	107	protein_coding	hypothetical protein	Genbank:WP_010872827.1
slr1639	342.767	357.48	328.054	0.917685	-0.123929	0.83897	124	142	159	40	61	181	protein_coding	SsrA-binding protein SmpB	Genbank:WP_010873070.1
slr0606	853.189	890.081	816.296	0.917102	-0.124846	0.700819	185	142	197	96	84	126	protein_coding	lipopolysaccharide heptosyltransferase family protein	Genbank:WP_010874353.1
slr1142	175.548	183.15	167.946	0.916985	-0.12503	0.85103	78	56	67	29	35	57	protein_coding	GAF domain-containing protein	Genbank:WP_010871928.1
slr1894	1915.84	1999	1832.68	0.916797	-0.125326	0.778542	918	671	788	388	401	631	protein_coding	DNA starvation/stationary phase protection protein	Genbank:WP_010871980.1
slr1094	245.713	256.409	235.018	0.916576	-0.125674	0.810231	50	55	77	25	32	52	protein_coding	DUF429 domain-containing protein	Genbank:WP_010871382.1
slr0579	405.903	423.611	388.194	0.916392	-0.125963	0.621396	276	243	131	115	176	65	protein_coding	hypothetical protein	Genbank:WP_010873727.1
sll1102	118.883	124.104	113.661	0.915854	-0.12681	0.907105	67	25	39	21	17	40	protein_coding	TRAP transporter small permease subunit	Genbank:WP_010872939.1
ssr0657	101.985	106.496	97.4739	0.915278	-0.127717	0.696246	36	71	91	36	36	45	protein_coding	hypothetical protein	Genbank:WP_010873158.1
sll0319	446.62	466.411	426.829	0.915136	-0.127942	0.945443	131	73	89	44	41	95	protein_coding	DUF3747 domain-containing protein	Genbank:WP_010873387.1
slr1161	471.271	492.216	450.326	0.914895	-0.128322	0.827308	248	97	123	84	63	128	protein_coding	nucleoside deaminase	Genbank:WP_010872950.1
slr1816	895.008	934.844	855.173	0.914777	-0.128508	0.625612	133	48	66	47	44	46	protein_coding	hypothetical protein	Genbank:WP_010872378.1
slr0927	28875.4	30161.6	27589.2	0.914713	-0.128609	0.50604	3557	5527	6606	3061	3401	2313	protein_coding	photosystem II D2 protein (photosystem q(a) protein)	Genbank:WP_010872429.1
sll1775	699.346	730.711	667.981	0.914152	-0.129494	0.759147	45	61	55	30	26	40	protein_coding	hypothetical protein	Genbank:WP_010872294.1
sll0377	997.842	1043.23	952.454	0.912987	-0.131334	0.647247	61	37	72	28	28	40	protein_coding	transcription-repair coupling factor	Genbank:WP_014407143.1
sll0444	277.071	289.679	264.462	0.91295	-0.131393	0.596878	144	106	64	62	72	39	protein_coding	hypothetical protein	Genbank:WP_010874283.1
sll1372	133.04	139.111	126.969	0.912722	-0.131753	0.704786	33	19	43	17	14	24	protein_coding	DUF2232 domain-containing protein	Genbank:WP_010872881.1
slr1990	272.633	285.161	260.105	0.912132	-0.132685	0.917907	43	50	134	21	23	104	protein_coding	DUF3120 domain-containing protein	Genbank:WP_010872508.1
slr1237	122.111	127.776	116.446	0.911329	-0.133955	0.806752	14	14	23	8	8	15	protein_coding	cytosine deaminase	Genbank:WP_010872157.1
slr0698	57.8231	60.5314	55.1149	0.910518	-0.13524	0.909387	30	20	22	9	13	22	protein_coding	CYTH domain-containing protein	Genbank:WP_010873957.1
slr0286	31.698	33.202	30.1941	0.909406	-0.137004	0.947725	8	1	6	1	2	6	protein_coding	hypothetical protein	Genbank:WP_010873129.1
sll0083	676.155	708.345	643.964	0.90911	-0.137474	0.617685	277	147	270	111	126	155	protein_coding	D-sedoheptulose 7-phosphate isomerase	Genbank:WP_010873777.1
slr1512	348.471	365.084	331.858	0.908991	-0.137662	0.593398	45	69	61	35	33	32	protein_coding	sodium-dependent bicarbonate transport family permease	Genbank:WP_010872645.1
sll0812	80.3164	84.1487	76.4842	0.908917	-0.13778	0.900211	32	23	48	14	14	34	protein_coding	hypothetical protein	Genbank:WP_010872747.1
slr0530	145.659	152.653	138.664	0.90836	-0.138664	0.727247	33	26	44	16	17	26	protein_coding	sugar ABC transporter permease	Genbank:WP_010874042.1
slr0119	127.413	133.582	121.244	0.907637	-0.139812	0.819789	24	22	32	7	8	37	protein_coding	YihY/virulence factor BrkB family protein	Genbank:WP_010873885.1
sll0446	1035.62	1085.82	985.409	0.907523	-0.139995	0.622963	102	43	45	35	35	35	protein_coding	hypothetical protein	Genbank:WP_010874281.1
slr0842	417.416	437.682	397.15	0.907395	-0.140198	0.662098	40	78	77	36	36	43	protein_coding	EAL domain-containing protein	Genbank:WP_010873755.1
slr0721	748.345	784.9	711.789	0.906853	-0.14106	0.549571	120	93	100	63	56	56	protein_coding	NAD-dependent malic enzyme	Genbank:WP_010871291.1
ssl3364	2406.03	2523.64	2288.41	0.90679	-0.14116	0.649725	2229	1854	2183	1063	1140	1422	protein_coding	hypothetical protein	Genbank:WP_010872329.1
slr1269	394.324	413.629	375.02	0.906657	-0.141371	0.823801	56	35	60	25	19	45	protein_coding	gamma-glutamyltransferase	Genbank:WP_010872892.1
sll0290	569.234	597.454	541.015	0.905534	-0.143159	0.587015	54	45	52	28	27	30	protein_coding	polyphosphate kinase 1	Genbank:WP_010873888.1
sll1106	1388.73	1457.78	1319.68	0.905272	-0.143577	0.598435	448	591	498	311	279	298	protein_coding	DUF1269 domain-containing protein	Genbank:WP_010874319.1
slr1884	327.605	343.897	311.314	0.905254	-0.143605	0.905978	86	35	75	25	27	65	protein_coding	tryptophan--tRNA ligase	Genbank:WP_010872330.1
sll0055	456.709	479.536	433.882	0.904795	-0.144336	0.598644	72	61	74	37	38	42	protein_coding	insulinase family protein	Genbank:WP_010873523.1
sll1582	159.422	167.451	151.393	0.904103	-0.145441	1	12	3	13	2	3	11	protein_coding	DEAD/DEAH box helicase	Genbank:WP_010871852.1
slr2047	284.112	298.453	269.772	0.903901	-0.145763	0.888059	49	51	68	27	22	54	protein_coding	PhoH-like protein	Genbank:WP_010871744.1
sll0243	158.753	166.768	150.738	0.903879	-0.145798	0.69174	37	17	20	12	13	16	protein_coding	zinc ribbon domain-containing protein	Genbank:WP_010872586.1
sll1665	5694.66	5982.25	5407.06	0.90385	-0.145845	0.414777	840	468	606	379	402	232	protein_coding	hypothetical protein	Genbank:WP_010871450.1
slr0075	677.983	712.523	643.443	0.903049	-0.147124	0.801846	238	165	105	87	84	131	protein_coding	Fe-S cluster assembly ATPase SufC	Genbank:WP_010873771.1
slr2052	502.647	528.367	476.927	0.902644	-0.147771	0.731375	241	60	36	82	59	31	protein_coding	hypothetical protein	Genbank:WP_010871748.1
slr1842	460.174	483.859	436.489	0.902098	-0.148643	0.550721	132	62	99	52	53	56	protein_coding	cysteine synthase A	Genbank:WP_014407087.1
sll1680	422.516	444.41	400.622	0.901469	-0.14965	0.730796	171	113	192	67	81	129	protein_coding	peptide-methionine (R)-S-oxide reductase	Genbank:WP_010871424.1
slr1562	330.892	348.199	313.585	0.900592	-0.151055	0.534135	185	196	202	105	121	100	protein_coding	glutaredoxin 3	Genbank:WP_010874183.1
sll1890	121.886	128.266	115.506	0.900516	-0.151176	0.833416	33	47	46	22	18	35	protein_coding	cobaltochelatase	Genbank:WP_010872819.1
sll1205	37.4784	39.4431	35.5138	0.90038	-0.151394	0.831099	12	4	6	3	3	5	protein_coding	AraC family transcriptional regulator	Genbank:WP_010871223.1
sll0210	199.791	210.339	189.242	0.899702	-0.152482	0.931491	35	31	54	14	17	43	protein_coding	undecaprenyl-diphosphate phosphatase	Genbank:WP_010873439.1
sll1573	268.435	282.613	254.257	0.899663	-0.152543	0.617331	124	118	108	68	62	69	protein_coding	hypothetical protein	Genbank:WP_020861499.1
sll1592	69.5783	73.2609	65.8958	0.899467	-0.152857	0.850389	23	17	19	11	7	17	protein_coding	response regulator transcription factor	Genbank:WP_010872553.1
sll0661	1744.25	1837.15	1651.35	0.898865	-0.153824	0.855982	926	811	905	351	436	817	protein_coding	DUF1257 domain-containing protein	Genbank:WP_010873984.1
slr1383	424.054	446.794	401.313	0.898206	-0.154882	0.781396	133	231	118	90	91	107	protein_coding	PIN domain-containing protein	Genbank:WP_010871820.1
sll1682	266.397	280.877	251.917	0.896893	-0.156992	0.606407	56	30	62	26	23	33	protein_coding	alanine dehydrogenase	Genbank:WP_010871420.1
slr1495	277.148	292.268	262.028	0.896534	-0.15757	0.900913	29	31	37	13	14	32	protein_coding	ATP-dependent DNA helicase	Genbank:WP_010871247.1
sll1191	69.6006	73.4143	65.787	0.896105	-0.15826	0.735612	24	29	47	11	22	26	protein_coding	LapA family protein	Genbank:WP_010871482.1
sll1766	553.875	584.53	523.219	0.895111	-0.159861	0.675785	153	61	62	49	46	58	protein_coding	GRRM system radical SAM/SPASM domain protein	Genbank:WP_010872314.1
slr1660	248.048	261.819	234.278	0.894809	-0.160348	0.90766	71	72	109	33	35	87	protein_coding	DUF3172 domain-containing protein	Genbank:WP_010874260.1
slr1267	513.986	542.942	485.031	0.893339	-0.16272	0.618019	71	74	111	45	42	60	protein_coding	FtsW/RodA/SpoVE family cell cycle protein	Genbank:WP_010872891.1
slr0386	216.283	228.51	204.055	0.892977	-0.163305	0.55226	36	23	45	19	17	21	protein_coding	SGNH/GDSL hydrolase family protein	Genbank:WP_010873336.1
slr0953	248.437	262.499	234.374	0.892859	-0.163495	0.755647	80	58	61	34	30	52	protein_coding	sucrose-phosphate phosphatase	Genbank:WP_010873040.1
slr2060	264.413	279.402	249.424	0.892705	-0.163744	0.800897	45	26	42	15	17	33	protein_coding	1-acyl-sn-glycerol-3-phosphate acyltransferase	Genbank:WP_010872495.1
sll0098	778.462	822.713	734.211	0.892427	-0.164194	0.515854	148	143	140	79	85	75	protein_coding	23S rRNA (adenine(2503)-C(2))-methyltransferase RlmN	Genbank:WP_010873870.1
sll1733	451.183	476.968	425.397	0.891877	-0.165083	0.515713	69	51	55	37	29	30	protein_coding	NADH-quinone oxidoreductase subunit M	Genbank:WP_010872064.1
ssr2194	157.595	166.674	148.515	0.891051	-0.16642	0.813062	64	282	76	62	134	48	protein_coding	hypothetical protein	Genbank:WP_010872701.1
sll1284	160.383	169.684	151.083	0.890379	-0.167509	0.884503	44	39	73	20	21	53	protein_coding	alpha/beta hydrolase	Genbank:WP_010871847.1
slr0823	628.049	664.482	591.616	0.890342	-0.167568	0.684943	289	160	277	100	125	191	protein_coding	photosystem I assembly protein Ycf3	Genbank:WP_010872764.1
slr1207	544.933	576.946	512.919	0.889025	-0.169704	0.600631	61	64	82	36	35	46	protein_coding	HlyD family efflux transporter periplasmic adaptor subunit	Genbank:WP_010872018.1
ssr3341	338.7	358.91	318.489	0.887379	-0.172377	0.653749	273	318	337	141	176	219	protein_coding	hypothetical protein	Genbank:WP_010872821.1
sll0722	58.8203	62.3445	55.2961	0.886945	-0.173084	0.836395	21	12	20	8	7	16	protein_coding	hypothetical protein	Genbank:WP_010874245.1
slr1503	217.323	230.362	204.284	0.886793	-0.173331	0.694566	46	46	33	20	23	29	protein_coding	aldo/keto reductase	Genbank:WP_010872630.1
sll1019	144.866	153.606	136.126	0.8862	-0.174296	0.733436	39	26	48	19	14	31	protein_coding	hydroxyacylglutathione hydrolase	Genbank:WP_010871579.1
slr1818	230.032	243.916	216.147	0.886151	-0.174376	0.54187	94	68	61	42	42	38	protein_coding	hypothetical protein	Genbank:WP_010872383.1
sll0171	377.694	400.497	354.891	0.886128	-0.174413	0.650497	73	49	80	34	30	50	protein_coding	glycine cleavage system aminomethyltransferase GcvT	Genbank:WP_010873287.1
sll0603	430.124	456.108	404.139	0.88606	-0.174524	0.752602	48	36	59	19	22	42	protein_coding	2-succinyl-5-enolpyruvyl-6-hydroxy-3-cyclohexene-1-carboxylic-acid synthase	Genbank:WP_010873593.1
sll0166	532.45	564.651	500.249	0.885943	-0.174715	0.725064	66	55	73	32	28	53	protein_coding	uroporphyrinogen-III C-methyltransferase	Genbank:WP_010873292.1
ssr1041	26.1783	27.7698	24.5868	0.88538	-0.175631	0.917412	22	16	27	7	10	21	protein_coding	(2Fe-2S)-binding protein	Genbank:WP_010873847.1
sll1392	263.286	279.306	247.266	0.885289	-0.17578	0.567133	122	87	40	58	55	13	protein_coding	TetR/AcrR family transcriptional regulator	Genbank:WP_010871254.1
slr0692	916.583	972.54	860.627	0.884927	-0.17637	0.605784	110	88	108	52	51	69	protein_coding	AAA family ATPase	Genbank:WP_010871610.1
sll1611	87.8327	93.196	82.4693	0.884902	-0.17641	0.933388	22	10	15	6	6	16	protein_coding	fatty acid desaturase	Genbank:WP_010872529.1
slr0733	125.425	133.114	117.735	0.884471	-0.177113	0.833044	33	18	28	10	11	24	protein_coding	tyrosine recombinase XerC	Genbank:WP_010871311.1
sll1408	21.468	22.7855	20.1506	0.884361	-0.177292	0.93764	4	1	7	1	1	4	protein_coding	AraC family transcriptional regulator	Genbank:WP_010871228.1
sll1228	499.112	529.961	468.262	0.883577	-0.178572	0.653095	47	45	62	24	25	39	protein_coding	response regulator	Genbank:WP_010872711.1
ssr1407	110.608	117.449	103.766	0.883498	-0.178701	0.839687	68	135	85	45	51	80	protein_coding	hypothetical protein	Genbank:WP_010873743.1
ssr3402	93.2005	98.9826	87.4185	0.88317	-0.179237	0.697043	82	48	62	30	33	46	protein_coding	hypothetical protein	Genbank:WP_010872522.1
ssl0564	168.756	179.259	158.253	0.882817	-0.179814	0.587932	130	126	108	71	63	69	protein_coding	LuxR family transcriptional regulator	Genbank:WP_010873265.1
slr1879	39.687	42.1603	37.2137	0.882673	-0.180049	1	8	10	12	4	4	12	protein_coding	precorrin-2 C(20)-methyltransferase	Genbank:WP_010872319.1
ssl2296	168.123	178.669	157.578	0.881955	-0.181223	0.859977	107	95	144	52	42	114	protein_coding	4a-hydroxytetrahydrobiopterin dehydratase	Genbank:WP_010872471.1
sll1869	253.626	269.562	237.69	0.881765	-0.181534	0.725789	42	34	66	22	19	41	protein_coding	aromatic ring-hydroxylating dioxygenase subunit alpha	Genbank:WP_010872850.1
ssr1386	362.693	385.505	339.88	0.881649	-0.181724	0.749629	278	259	351	130	136	255	protein_coding	NAD(P)H-quinone oxidoreductase subunit L	Genbank:WP_010872748.1
slr0798	209.121	222.286	195.956	0.881549	-0.181887	0.701491	16	15	25	8	9	15	protein_coding	cadmium-translocating P-type ATPase	Genbank:WP_010873934.1
slr0505	105.009	111.627	98.3905	0.881425	-0.18209	0.94995	26	32	51	13	13	40	protein_coding	biopolymer transporter Tol	Genbank:WP_010873807.1
slr1529	333.518	354.549	312.487	0.881365	-0.182189	0.627314	30	21	28	14	11	18	protein_coding	cyclic nucleotide-binding domain-containing protein	Genbank:WP_010872923.1
slr0120	65.5294	69.7061	61.3527	0.880162	-0.18416	0.767122	15	16	21	7	9	14	protein_coding	TrmJ/YjtD family RNA methyltransferase	Genbank:WP_071822674.1
slr1072	408.008	434.041	381.974	0.88004	-0.184358	0.656137	110	64	79	43	38	61	protein_coding	GDP-mannose 4%2C6-dehydratase	Genbank:WP_010871554.1
sll0449	39.6011	42.1343	37.0679	0.879756	-0.184824	0.857157	9	4	8	2	3	6	protein_coding	hypothetical protein	Genbank:WP_010874278.1
slr0468	162.461	172.949	151.973	0.878716	-0.186532	0.899371	42	8	27	8	11	26	protein_coding	hypothetical protein	Genbank:WP_010873530.1
slr0617	557.809	594.05	521.567	0.877984	-0.187733	0.545258	82	76	83	41	45	49	protein_coding	hypothetical protein	Genbank:WP_010873843.1
sll0703	68.5665	73.0228	64.1102	0.877947	-0.187795	0.794396	14	7	13	4	5	10	protein_coding	NAD(P)/FAD-dependent oxidoreductase	Genbank:WP_010871308.1
slr2073	1617.03	1722.55	1511.52	0.877493	-0.18854	0.570274	873	369	512	326	256	378	protein_coding	cell division protein SepF	Genbank:WP_010872037.1
slr0812	48.6204	51.8014	45.4394	0.877184	-0.189048	0.87018	9	11	17	6	4	12	protein_coding	type III pantothenate kinase	Genbank:WP_010872745.1
sll0547	354.256	377.444	331.067	0.87713	-0.189137	0.705064	113	101	101	60	41	80	protein_coding	hypothetical protein	Genbank:WP_010873713.1
slr0984	410.936	438.207	383.665	0.875534	-0.191764	0.555273	96	67	60	44	36	43	protein_coding	CDP-glucose 4%2C6-dehydratase	Genbank:WP_010871532.1
slr1746	751.782	801.676	701.889	0.875527	-0.191777	0.705554	220	144	172	83	81	143	protein_coding	glutamate racemase	Genbank:WP_010872415.1
sll1681	452.921	483.218	422.623	0.874602	-0.193301	0.780398	70	44	65	25	25	54	protein_coding	hypothetical protein	Genbank:WP_010871423.1
slr1567	197.741	211.123	184.358	0.873225	-0.195574	0.573687	20	11	20	8	8	11	protein_coding	hypothetical protein	Genbank:WP_010874189.1
sll1453	2349.97	2509.29	2190.65	0.873019	-0.195916	0.866407	716	455	209	139	155	599	protein_coding	ATP-binding cassette domain-containing protein	Genbank:WP_010872119.1
sll1401	52.0199	55.5506	48.4893	0.872885	-0.196136	0.944353	18	4	10	2	3	14	protein_coding	hypothetical protein	Genbank:WP_010871242.1
slr0303	140.365	149.927	130.803	0.872449	-0.196857	0.691262	30	22	35	13	13	23	protein_coding	methyltransferase domain-containing protein	Genbank:WP_010873897.1
sll1135	228.627	244.262	212.991	0.871979	-0.197635	0.544178	61	40	33	24	25	24	protein_coding	NAD(P)/FAD-dependent oxidoreductase	Genbank:WP_010872146.1
slr0593	175.95	188.002	163.899	0.87179	-0.197947	0.664747	29	24	26	14	12	19	protein_coding	cyclic nucleotide-binding domain-containing protein	Genbank:WP_010874336.1
slr1626	263.534	281.602	245.466	0.871679	-0.198131	1	92	102	153	32	40	147	protein_coding	dihydroneopterin aldolase	Genbank:WP_010873057.1
sll1489	157.784	168.705	146.864	0.870538	-0.200021	0.695478	26	38	51	21	15	31	protein_coding	nickel pincer cofactor biosynthesis protein LarB	Genbank:WP_041426075.1
sll1377	993.786	1062.79	924.779	0.87014	-0.20068	0.61895	129	119	164	64	66	103	protein_coding	glycosyltransferase family 2 protein	Genbank:WP_010872876.1
slr1071	197.892	211.709	184.074	0.869466	-0.201798	0.705146	101	12	42	23	27	28	protein_coding	methyltransferase domain-containing protein	Genbank:WP_010871553.1
sll1677	84.8946	90.8244	78.9649	0.869424	-0.201869	0.69133	42	14	23	12	12	19	protein_coding	spore maturation protein	Genbank:WP_010871429.1
slr1101	359.327	384.527	334.126	0.868928	-0.202692	0.48693	148	125	171	78	78	84	protein_coding	universal stress protein	Genbank:WP_010871390.1
sll1879	531.644	568.948	494.341	0.868868	-0.202792	0.529603	63	50	76	32	31	40	protein_coding	DUF3685 domain-containing protein	Genbank:WP_010872835.1
slr1970	390.221	417.665	362.776	0.868583	-0.203264	0.708774	126	140	179	70	63	125	protein_coding	hypothetical protein	Genbank:WP_010872822.1
sll1469	150.717	161.348	140.087	0.868225	-0.203859	0.599864	37	26	42	18	16	24	protein_coding	GNAT family N-acetyltransferase	Genbank:WP_010872089.1
slr1271	212.676	227.732	197.62	0.867774	-0.204609	0.77167	64	44	65	25	23	52	protein_coding	glycosyltransferase	Genbank:WP_010872894.1
sll0938	150.221	160.913	139.528	0.867101	-0.205728	0.792808	25	20	32	12	8	24	protein_coding	LL-diaminopimelate aminotransferase	Genbank:WP_010871505.1
sll0221	291.6	312.537	270.662	0.866015	-0.207536	0.628018	90	78	152	42	53	85	protein_coding	peroxiredoxin	Genbank:WP_010871356.1
slr1668	584.521	626.596	542.447	0.865704	-0.208054	0.502243	169	123	121	71	76	77	protein_coding	molecular chaperone	Genbank:WP_010874272.1
slr2042	122.212	131.013	113.41	0.865637	-0.208166	0.959677	29	23	36	9	11	34	protein_coding	zinc-dependent peptidase	Genbank:WP_010871733.1
sll0869	38.8263	41.6273	36.0253	0.865423	-0.208523	0.915414	11	13	14	5	5	13	protein_coding	leucyl/phenylalanyl-tRNA--protein transferase	Genbank:WP_010872241.1
slr0872	257.839	276.485	239.193	0.86512	-0.209028	0.731698	61	39	37	20	21	37	protein_coding	LPS export ABC transporter periplasmic protein LptC	Genbank:WP_010872449.1
sll1511	25.7816	27.6463	23.9169	0.865103	-0.209057	0.935495	10	6	8	4	2	8	protein_coding	hypothetical protein	Genbank:WP_010871628.1
slr1275	748.606	803.158	694.055	0.864158	-0.210634	0.489502	246	145	134	101	86	94	protein_coding	hypothetical protein	Genbank:WP_010872898.1
slr1077	284.374	305.147	263.6	0.863847	-0.211152	0.588979	85	29	36	25	26	27	protein_coding	glycosyltransferase	Genbank:WP_010871558.1
slr0819	188.734	202.527	174.942	0.863793	-0.211243	0.712974	24	21	23	11	9	18	protein_coding	apolipoprotein N-acyltransferase	Genbank:WP_020861786.1
slr0211	2504.1	2687.3	2320.89	0.863651	-0.21148	0.506967	454	389	386	213	215	244	protein_coding	N-acetyltransferase	Genbank:WP_010873663.1
sll0833	225.341	241.835	208.846	0.863587	-0.211586	0.614441	50	24	49	17	19	31	protein_coding	ABC transporter permease	Genbank:WP_010873741.1
sll0063	488.501	524.477	452.525	0.862812	-0.212882	0.629945	68	69	111	34	40	66	protein_coding	AI-2E family transporter	Genbank:WP_010873510.1
sll0569	1122.07	1204.91	1039.23	0.862494	-0.213414	0.48406	192	189	250	110	106	127	protein_coding	recombinase RecA	Genbank:WP_010874337.1
sll1912	49.3689	53.0199	45.718	0.862281	-0.213771	0.819296	18	24	36	12	9	24	protein_coding	putative toxin-antitoxin system toxin component%2C PIN family	Genbank:WP_010871907.1
slr1719	1183.7	1271.34	1096.07	0.862139	-0.214008	0.63551	445	287	459	188	164	315	protein_coding	nitroreductase family protein	Genbank:WP_010872536.1
sll1749	328.786	353.174	304.398	0.861892	-0.214421	0.769332	170	97	160	58	55	132	protein_coding	DUF29 domain-containing protein	Genbank:WP_010871712.1
slr1250	36.4339	39.1552	33.7126	0.861	-0.215915	0.894665	8	6	12	3	3	9	protein_coding	phosphate ABC transporter ATP-binding protein	Genbank:WP_010872469.1
sll1024	80.1436	86.1601	74.127	0.86034	-0.217022	0.704703	16	13	26	9	6	15	protein_coding	hypothetical protein	Genbank:WP_080504059.1
slr1648	707.522	760.787	654.257	0.859974	-0.217636	0.594409	115	79	103	44	48	72	protein_coding	carotenoid oxygenase family protein	Genbank:WP_010873085.1
slr0093	399.455	429.675	369.234	0.859334	-0.218709	0.451863	97	71	70	37	49	40	protein_coding	molecular chaperone DnaJ	Genbank:WP_010873794.1
sll0622	708.163	761.773	654.553	0.859249	-0.218852	0.401011	136	128	182	82	78	75	protein_coding	quinolinate synthase NadA	Genbank:WP_010874167.1
slr0080	129.418	139.237	119.599	0.858959	-0.219339	0.909068	64	37	63	19	18	59	protein_coding	ribonuclease HI	Genbank:WP_010873781.1
sll1732	524.29	564.329	484.251	0.858101	-0.220781	0.496694	55	51	64	32	25	34	protein_coding	NAD(P)H-quinone oxidoreductase subunit F	Genbank:WP_010872065.1
sll0400	318.813	343.354	294.271	0.857048	-0.222553	0.56381	126	137	115	68	62	79	protein_coding	phosphohistidine phosphatase SixA	Genbank:WP_010873489.1
sll1730	241.213	259.897	222.528	0.856214	-0.223956	0.689482	82	76	66	34	35	59	protein_coding	hypothetical protein	Genbank:WP_010872066.1
sll0447	57.2504	61.6899	52.8109	0.856071	-0.224198	0.950842	26	0	19	2	6	17	protein_coding	hypothetical protein	Genbank:WP_010874280.1
sll1475	51.9066	55.9337	47.8796	0.856006	-0.224307	0.708244	9	10	14	6	4	9	protein_coding	PAS domain-containing protein	Genbank:WP_010874212.1
slr0880	251.071	270.586	231.555	0.855755	-0.224731	0.752343	29	17	40	12	10	28	protein_coding	fibronectin-binding domain-containing protein	Genbank:WP_010872231.1
sll0494	29.1221	31.3876	26.8567	0.855648	-0.224911	0.909824	11	1	7	1	1	10	protein_coding	hypothetical protein	Genbank:WP_010874069.1
slr0442	2754.72	2969.58	2539.85	0.85529	-0.225515	0.53633	345	361	161	163	216	63	protein_coding	hypothetical protein	Genbank:WP_010873091.1
sll1430	164.392	177.234	151.551	0.855088	-0.225855	0.821701	83	35	79	23	24	67	protein_coding	adenine phosphoribosyltransferase	Genbank:WP_010872626.1
sll0485	185.154	199.639	170.67	0.854892	-0.226186	0.781548	61	35	27	17	18	35	protein_coding	response regulator	Genbank:WP_010873803.1
sll0270	317.946	342.824	293.067	0.85486	-0.22624	0.605686	22	16	40	12	9	21	protein_coding	primosomal protein N'	Genbank:WP_010873117.1
sll1885	529.98	571.62	488.339	0.854306	-0.227175	0.646162	42	37	45	18	19	33	protein_coding	hypothetical protein	Genbank:WP_010872828.1
ssr2551	37.2555	40.1828	34.3283	0.854303	-0.227181	0.76621	20	23	36	10	12	22	protein_coding	DUF3288 family protein	Genbank:WP_010872651.1
sll1751	73.5761	79.3587	67.7935	0.854267	-0.227241	0.866497	51	29	54	13	19	47	protein_coding	hypothetical protein	Genbank:WP_010871710.1
sll0301	289.347	312.377	266.318	0.852554	-0.230138	0.59716	110	90	145	44	59	88	protein_coding	pentapeptide repeat-containing protein	Genbank:WP_010873256.1
sll1500	142.252	153.69	130.814	0.851159	-0.232499	0.459639	22	18	38	15	11	15	protein_coding	TIGR00303 family protein	Genbank:WP_010871651.1
slr1102	1061.48	1146.87	976.076	0.851075	-0.232642	0.45891	105	62	85	42	42	49	protein_coding	EAL domain-containing protein	Genbank:WP_010871391.1
slr1145	171.958	185.798	158.117	0.851018	-0.232738	0.727315	24	22	39	12	11	26	protein_coding	sodium/glutamate symporter	Genbank:WP_010871932.1
sll1334	1781.92	1926.19	1637.66	0.850209	-0.234111	0.403438	234	231	229	121	131	115	protein_coding	GAF domain-containing sensor histidine kinase	Genbank:WP_010874125.1
slr1693	634.169	685.854	582.483	0.849281	-0.235686	0.640546	156	91	88	50	51	85	protein_coding	response regulator	Genbank:WP_010873008.1
sll1236	57.5928	62.2947	52.8909	0.849043	-0.23609	0.619139	18	25	48	15	12	22	protein_coding	hypothetical protein	Genbank:WP_010872702.1
slr0316	98.3614	106.448	90.2749	0.848067	-0.23775	0.548956	21	24	28	12	12	15	protein_coding	CPBP family intramembrane metalloprotease	Genbank:WP_010873913.1
sll1723	54.7733	59.2786	50.2681	0.847997	-0.237869	0.558408	10	9	6	6	3	3	protein_coding	colanic acid biosynthesis glycosyltransferase WcaL	Genbank:WP_010872072.1
ssl2971	240.438	260.337	220.539	0.84713	-0.239345	0.679452	204	112	178	60	76	140	protein_coding	hypothetical protein	Genbank:WP_010873077.1
slr0752	1580.01	1710.77	1449.25	0.84713	-0.239345	0.565025	305	164	284	114	106	189	protein_coding	phosphopyruvate hydratase	Genbank:WP_010874230.1
sll1343	821.514	890.167	752.861	0.845752	-0.241694	0.58407	80	41	73	29	27	50	protein_coding	DUF3458 domain-containing protein	Genbank:WP_010874114.1
sll1868	166.501	180.43	152.572	0.845601	-0.241951	0.69092	19	16	17	7	8	14	protein_coding	DNA primase	Genbank:WP_010872852.1
slr1023	42.1987	45.7318	38.6656	0.845485	-0.242149	0.903342	32	18	33	6	11	30	protein_coding	cupin domain-containing protein	Genbank:WP_010871789.1
slr0392	69.6698	75.5139	63.8257	0.845217	-0.242606	1	64	3	48	6	11	50	protein_coding	hypothetical protein	Genbank:WP_010873141.1
slr1740	607.427	658.666	556.189	0.844418	-0.243971	0.517816	63	67	77	34	33	46	protein_coding	peptide ABC transporter substrate-binding protein	Genbank:WP_010872410.1
sll1765	127.914	138.708	117.12	0.844366	-0.24406	0.608528	68	46	48	27	23	37	protein_coding	hypothetical protein	Genbank:WP_010872315.1
slr1710	395.957	429.419	362.494	0.844148	-0.244432	0.572384	39	32	35	17	15	25	protein_coding	PBP1A family penicillin-binding protein	Genbank:WP_010871874.1
sll0741	1285.28	1394.68	1175.87	0.84311	-0.246207	0.491306	104	70	38	39	47	19	protein_coding	pyruvate:ferredoxin (flavodoxin) oxidoreductase	Genbank:WP_010873998.1
slr1518	271.114	294.21	248.018	0.842999	-0.246397	0.688594	44	54	79	22	25	53	protein_coding	2-carboxy-1%2C4-naphthoquinone phytyltransferase	Genbank:WP_010872655.1
slr1368	164.164	178.161	150.167	0.842876	-0.246608	0.703359	55	44	70	22	23	50	protein_coding	precorrin-6Y C5%2C15-methyltransferase subunit CbiT	Genbank:WP_010872217.1
slr0782	229.82	249.476	210.165	0.842425	-0.24738	0.463966	39	19	42	13	18	21	protein_coding	flavin monoamine oxidase family protein	Genbank:WP_010873371.1
slr2001	999.252	1084.88	913.626	0.842147	-0.247856	0.454602	310	205	230	130	119	144	protein_coding	cyanophycinase	Genbank:WP_010872518.1
slr1179	440.953	478.788	403.118	0.841955	-0.248185	0.586194	77	58	97	34	32	61	protein_coding	anhydro-N-acetylmuramic acid kinase	Genbank:WP_020861882.1
sll1834	133.462	144.919	122.004	0.841874	-0.248325	0.546462	70	60	69	34	31	42	protein_coding	membrane protein	Genbank:WP_010871767.1
slr0897	632.659	687.516	577.802	0.84042	-0.250818	0.345688	45	33	40	21	22	17	protein_coding	endo-1%2C3-beta-glucanase	Genbank:WP_010873674.1
sll0832	43.7003	47.5012	39.8994	0.839965	-0.2516	0.655697	21	15	21	6	11	13	protein_coding	pre-16S rRNA-processing nuclease YqgF	Genbank:WP_010873742.1
sll0241	424.693	461.647	387.739	0.839903	-0.251705	0.427769	86	95	62	48	49	26	protein_coding	transcriptional regulator	Genbank:WP_010872588.1
ssr2047	426.064	463.172	388.956	0.839766	-0.251941	0.402525	442	294	238	168	185	152	protein_coding	hypothetical protein	Genbank:WP_010872148.1
sll1940	198.084	215.356	180.812	0.839596	-0.252232	0.552487	92	56	111	38	38	63	protein_coding	peptidase	Genbank:WP_010871734.1
slr1223	381.964	415.27	348.657	0.839592	-0.25224	0.463726	125	48	85	42	39	52	protein_coding	TIGR01777 family protein	Genbank:WP_014407090.1
sll0794	943.826	1026.19	861.467	0.839484	-0.252425	0.497084	141	191	169	84	84	105	protein_coding	MerR family transcriptional regulator	Genbank:WP_010873930.1
slr0302	281.122	305.68	256.563	0.83932	-0.252707	0.542573	23	23	25	12	11	16	protein_coding	diguanylate cyclase	Genbank:WP_010873896.1
slr0816	200.847	218.468	183.226	0.838687	-0.253796	0.768164	47	77	116	28	31	80	protein_coding	DUF177 domain-containing protein	Genbank:WP_010872750.1
slr1318	52.3239	56.9242	47.7236	0.838372	-0.254338	0.507385	14	11	13	6	7	6	protein_coding	ABC transporter ATP-binding protein	Genbank:WP_010871220.1
slr1871	33.5806	36.539	30.6222	0.838071	-0.254856	0.665747	6	5	11	4	2	5	protein_coding	LysR family transcriptional regulator	Genbank:WP_010872299.1
slr0546	206.757	225.028	188.487	0.837618	-0.255636	0.575533	52	34	57	17	24	36	protein_coding	indole-3-glycerol phosphate synthase TrpC	Genbank:WP_010874086.1
slr1692	158.988	173.061	144.914	0.837359	-0.256082	0.94386	46	22	30	11	9	37	protein_coding	EAL domain-containing protein	Genbank:WP_010873007.1
sll0702	47.8674	52.1506	43.5842	0.835739	-0.258876	0.664774	24	18	33	9	11	19	protein_coding	hypothetical protein	Genbank:WP_010871309.1
sll0550	2400.87	2616.96	2184.79	0.834858	-0.260398	0.384503	278	256	313	138	151	152	protein_coding	MBL fold metallo-hydrolase	Genbank:WP_010873710.1
ssr2406	85.4762	93.2242	77.7281	0.833775	-0.26227	0.630739	50	68	115	35	31	62	protein_coding	hypothetical protein	Genbank:WP_010872176.1
slr0079	1756.83	1916.2	1597.47	0.833666	-0.262458	0.331757	168	145	118	83	87	44	protein_coding	type II/IV secretion system protein	Genbank:WP_010873779.1
sll1927	824.04	898.824	749.257	0.833597	-0.262578	0.412746	129	67	61	45	43	44	protein_coding	ABC transporter ATP-binding protein	Genbank:WP_010871876.1
slr0299	118.375	129.121	107.629	0.83355	-0.26266	0.876767	40	27	35	11	11	37	protein_coding	hypothetical protein	Genbank:WP_010873893.1
slr1972	1255.93	1369.96	1141.9	0.833531	-0.262693	0.414589	230	223	251	114	123	133	protein_coding	PIN/TRAM domain-containing protein	Genbank:WP_010872826.1
sll0842	265.527	289.737	241.317	0.832883	-0.263815	0.481477	29	40	32	17	18	19	protein_coding	glycoside hydrolase family 13 protein	Genbank:WP_010872438.1
slr1220	1625.36	1773.71	1477.01	0.832722	-0.264094	0.623465	340	307	391	144	145	291	protein_coding	photosystem reaction center subunit H	Genbank:WP_010872133.1
sll1508	125.497	136.989	114.006	0.832226	-0.264953	0.572324	30	21	41	14	13	23	protein_coding	UDP-3-O-[3-hydroxymyristoyl] N-acetylglucosamine deacetylase	Genbank:WP_010871635.1
slr1305	278.269	303.834	252.705	0.831718	-0.265833	0.618137	32	13	23	8	9	18	protein_coding	EAL domain-containing protein	Genbank:WP_010871488.1
sll0613	86.6272	94.6186	78.6358	0.831082	-0.266938	0.759858	11	12	25	7	4	16	protein_coding	Holliday junction branch migration DNA helicase RuvB	Genbank:WP_010873577.1
slr1744	1787	1952.09	1621.91	0.830856	-0.267329	0.464761	170	179	204	79	98	120	protein_coding	N-acetylmuramoyl-L-alanine amidase	Genbank:WP_010872414.1
sll0936	423.608	462.809	384.406	0.830592	-0.267788	0.573598	58	43	72	21	26	46	protein_coding	UbiD family decarboxylase	Genbank:WP_010871507.1
ssl3044	214.457	234.309	194.604	0.830543	-0.267872	0.599138	153	110	180	64	59	118	protein_coding	(2Fe-2S)-binding protein	Genbank:WP_010872997.1
sll1231	78.1273	85.3851	70.8695	0.829998	-0.26882	0.768245	18	7	15	5	4	13	protein_coding	glycosyltransferase family 1 protein	Genbank:WP_010872709.1
slr1591	88.0335	96.2284	79.8386	0.829678	-0.269376	0.516466	18	12	16	7	8	9	protein_coding	hypothetical protein	Genbank:WP_010871615.1
slr1078	115.493	126.247	104.74	0.82964	-0.269442	0.607448	70	73	75	32	34	53	protein_coding	UDP-glucose 4-epimerase	Genbank:WP_010871561.1
slr0477	224.344	245.24	203.447	0.829582	-0.269544	0.537206	96	49	67	36	27	48	protein_coding	phosphoribosylglycinamide formyltransferase	Genbank:WP_010873539.1
sll0765	821.423	898.291	744.555	0.828858	-0.270803	0.416032	221	153	234	98	95	121	protein_coding	rhodanese-related sulfurtransferase	Genbank:WP_010873352.1
slr1759	303.844	332.39	275.299	0.828241	-0.271877	0.423936	14	15	10	7	7	6	protein_coding	response regulator	Genbank:WP_010871684.1
sll1633	3182.75	3483.04	2882.45	0.827568	-0.27305	0.514792	515	451	536	230	222	360	protein_coding	cell division protein FtsZ	Genbank:WP_010872126.1
slr1959	136.64	149.559	123.722	0.82724	-0.273623	0.439821	13	7	13	5	5	6	protein_coding	hypothetical protein	Genbank:WP_010872806.1
sll1459	131.445	143.908	118.982	0.826792	-0.274403	0.568302	36	28	56	16	17	31	protein_coding	5'/3'-nucleotidase SurE	Genbank:WP_010872110.1
sll0848	83.0143	90.8884	75.1403	0.826731	-0.27451	0.796415	11	8	19	4	3	13	protein_coding	chromosomal replication initiator protein DnaA	Genbank:WP_010872430.1
slr0252	77.9353	85.3358	70.5347	0.826555	-0.274818	0.699979	16	16	29	8	7	18	protein_coding	precorrin-6A reductase	Genbank:WP_010871348.1
sll0766	408.685	447.69	369.68	0.82575	-0.276222	0.601504	75	116	145	47	48	93	protein_coding	DNA repair protein RadC	Genbank:WP_010873351.1
sll0754	758.735	831.179	686.29	0.825682	-0.276341	0.488851	328	335	496	165	182	276	protein_coding	30S ribosome-binding factor RbfA	Genbank:WP_010873366.1
sll0204	630.667	690.926	570.408	0.82557	-0.276538	0.584027	87	95	95	37	44	72	protein_coding	FADH(2)-oxidizing methylenetetrahydrofolate--tRNA-(uracil(54)-C(5))-methyltransferase TrmFO	Genbank:WP_010873449.1
sll1240	52.0272	57.007	47.0474	0.825291	-0.277025	0.806802	41	3	27	7	9	21	protein_coding	hypothetical protein	Genbank:WP_010872696.1
sll1971	176.846	193.778	159.914	0.825246	-0.277105	0.747652	23	18	50	11	9	30	protein_coding	glycosyltransferase family 1 protein	Genbank:WP_010872030.1
sll1556	213.41	233.875	192.945	0.82499	-0.277552	0.503491	31	37	55	19	18	28	protein_coding	type 2 isopentenyl-diphosphate Delta-isomerase	Genbank:WP_010873001.1
slr1048	389.678	427.175	352.18	0.824439	-0.278515	0.606511	38	18	22	10	11	21	protein_coding	exonuclease subunit SbcC	Genbank:WP_010871660.1
sll0252	685.242	751.268	619.216	0.824229	-0.278883	0.50073	91	80	160	47	46	84	protein_coding	SpoIID/LytB domain-containing protein	Genbank:WP_010872565.1
sll0739	50.7377	55.6529	45.8225	0.823363	-0.280399	0.637313	5	4	7	2	2	4	protein_coding	molybdate ABC transporter permease subunit	Genbank:WP_010874000.1
slr0864	1575.22	1728.55	1421.88	0.82259	-0.281754	0.522506	235	134	200	80	82	142	protein_coding	ABC-F family ATP-binding cassette domain-containing protein	Genbank:WP_010872439.1
slr1127	1785.63	1959.5	1611.76	0.822535	-0.281851	0.347244	565	460	335	261	264	146	protein_coding	hypothetical protein	Genbank:WP_010871284.1
slr1915	651.473	715.477	587.469	0.821087	-0.284393	0.603031	501	347	428	169	180	350	protein_coding	DUF1825 family protein	Genbank:WP_010871768.1
sll1200	102.413	112.505	92.3216	0.820602	-0.285245	0.47715	21	11	21	9	7	11	protein_coding	MFS transporter	Genbank:WP_010871469.1
slr0038	351.34	386.292	316.388	0.819038	-0.287997	0.561951	263	135	149	84	73	134	protein_coding	hypothetical protein	Genbank:WP_010874024.1
sll1283	567.767	624.321	511.213	0.81883	-0.288364	0.548123	100	63	141	38	40	84	protein_coding	SpoIID/LytB domain-containing protein	Genbank:WP_010871848.1
sll0501	105.207	115.699	94.7154	0.818636	-0.288706	0.666124	18	13	38	8	8	22	protein_coding	glycosyltransferase	Genbank:WP_010874058.1
sll1477	385.984	424.578	347.39	0.818201	-0.289474	0.522946	26	33	32	13	15	22	protein_coding	CPBP family intramembrane metalloprotease	Genbank:WP_010874209.1
slr1168	320.263	352.305	288.22	0.818097	-0.289657	0.604239	249	199	176	91	89	162	protein_coding	DUF433 domain-containing protein	Genbank:WP_010872961.1
sll2008	3441.42	3785.75	3097.08	0.818089	-0.28967	0.399261	560	620	406	271	281	281	protein_coding	insulinase family protein	Genbank:WP_010872345.1
sll0223	4276.91	4706.09	3847.74	0.817608	-0.290518	0.358021	585	525	557	275	287	294	protein_coding	NAD(P)H-quinone oxidoreductase subunit 2	Genbank:WP_010871351.1
sll0298	755.361	831.171	679.551	0.817583	-0.290563	0.433079	199	249	275	110	121	151	protein_coding	DUF2062 domain-containing protein	Genbank:WP_010873262.1
slr1708	1271.59	1399.22	1143.96	0.817569	-0.290588	0.461116	247	147	250	91	95	150	protein_coding	peptidase M23	Genbank:WP_010871870.1
slr1576	306.9	337.709	276.09	0.81754	-0.290639	0.462328	198	172	218	87	95	127	protein_coding	hypothetical protein	Genbank:WP_010874199.1
sll0248	17.5309	19.2946	15.7672	0.81718	-0.291275	0.618581	9	3	9	4	2	3	protein_coding	flavodoxin FldA	Genbank:WP_010872574.1
slr2083	216.38	238.153	194.608	0.817155	-0.291319	0.408349	83	56	86	36	36	43	protein_coding	heme-copper oxidase subunit III	Genbank:WP_010872599.1
sll1382	2109.62	2322.01	1897.24	0.817066	-0.291475	0.498581	845	1516	996	686	554	514	protein_coding	2Fe-2S iron-sulfur cluster binding domain-containing protein	Genbank:WP_010872870.1
slr1338	302.597	333.072	272.121	0.817004	-0.291586	0.516053	117	72	125	40	48	78	protein_coding	VWA domain-containing protein	Genbank:WP_010872775.1
sll1717	202.626	223.226	182.025	0.815429	-0.294369	0.702191	26	25	28	9	11	25	protein_coding	hypothetical protein	Genbank:WP_010872083.1
slr2141	306.469	337.638	275.3	0.815371	-0.294471	0.623418	65	47	74	26	22	54	protein_coding	methylenetetrahydrofolate reductase	Genbank:WP_010872353.1
sll0202	722.8	796.462	649.137	0.815026	-0.295082	0.418634	96	65	71	36	38	46	protein_coding	tRNA uridine-5-carboxymethylaminomethyl(34) synthesis enzyme MnmG	Genbank:WP_010873451.1
sll0984	17.3539	19.124	15.5838	0.81488	-0.295341	0.912375	8	5	11	2	3	9	protein_coding	glyoxalase/bleomycin resistance/dioxygenase family protein	Genbank:WP_010871804.1
sll1344	232.026	255.722	208.331	0.814675	-0.295703	0.672348	74	36	83	17	27	62	protein_coding	hypothetical protein	Genbank:WP_010874113.1
slr1841	71602.3	78919.5	64285.1	0.814566	-0.295897	0.419557	9859	7632	5476	3916	3654	4404	protein_coding	membrane protein	Genbank:WP_010872079.1
slr0362	125.652	138.526	112.777	0.814122	-0.296683	0.679792	35	49	52	19	17	40	protein_coding	YqeG family HAD IIIA-type phosphatase	Genbank:WP_010873311.1
slr0020	218.443	240.843	196.042	0.813983	-0.29693	0.492498	15	14	24	8	7	13	protein_coding	ATP-dependent DNA helicase RecG	Genbank:WP_010873434.1
sll1837	462.733	510.277	415.188	0.813652	-0.297515	0.390149	317	146	201	110	100	124	protein_coding	DUF1036 domain-containing protein	Genbank:WP_010871762.1
sll0419	87.1135	96.0794	78.1476	0.813365	-0.298026	0.609266	44	32	38	14	18	29	protein_coding	hypothetical protein	Genbank:WP_010873107.1
slr0280	805.097	888.125	722.069	0.813026	-0.298626	0.309757	103	69	101	46	45	44	protein_coding	phosphodiester glycosidase family protein	Genbank:WP_010873116.1
sll1229	301.817	333.007	270.628	0.812679	-0.299243	0.451896	45	48	69	22	26	36	protein_coding	hybrid sensor histidine kinase/response regulator	Genbank:WP_010872710.1
sll1393	1199.61	1323.86	1075.37	0.812298	-0.299918	0.316737	203	136	165	93	78	80	protein_coding	glycogen synthase GlgA	Genbank:WP_010871253.1
sll0738	21.0303	23.2113	18.8494	0.812079	-0.300308	0.7055	3	4	8	2	2	4	protein_coding	molybdate ABC transporter substrate-binding protein	Genbank:WP_010874001.1
sll1608	371.331	409.844	332.818	0.812061	-0.300341	0.440751	36	26	36	16	13	21	protein_coding	DUF3488 domain-containing protein	Genbank:WP_010872531.1
slr0854	451.923	498.965	404.88	0.811439	-0.301445	0.367305	55	53	86	32	29	37	protein_coding	deoxyribodipyrimidine photo-lyase%2C 8-HDF type	Genbank:WP_014407099.1
slr1277	2418.77	2672.94	2164.61	0.809823	-0.304321	0.409913	295	151	197	105	90	132	protein_coding	type IV pilus secretin PilQ	Genbank:WP_010872900.1
sll1273	517.079	571.589	462.569	0.809268	-0.305311	0.562697	87	58	81	32	27	61	protein_coding	hypothetical protein	Genbank:WP_010872211.1
sll0493	70.7655	78.2897	63.2412	0.807784	-0.307958	0.577904	25	14	25	8	9	16	protein_coding	TrkA family potassium uptake protein	Genbank:WP_010874070.1
slr1189	242.436	268.311	216.561	0.807125	-0.309135	0.528348	44	42	55	20	20	35	protein_coding	homocysteine S-methyltransferase	Genbank:WP_010874317.1
slr1336	774.158	857.004	691.312	0.806661	-0.309965	0.38168	124	155	138	67	71	77	protein_coding	Ca(2+)/H(+) antiporter	Genbank:WP_010872773.1
slr0082	3373.45	3734.49	3012.4	0.806643	-0.309997	0.560869	555	485	517	190	233	423	protein_coding	30S ribosomal protein S12 methylthiotransferase RimO	Genbank:WP_010873783.1
slr0074	1968.59	2181.18	1756	0.805065	-0.312823	0.473634	312	326	177	119	149	161	protein_coding	Fe-S cluster assembly protein SufB	Genbank:WP_010873770.1
slr1339	160.686	178.075	143.297	0.804705	-0.313469	0.811322	125	16	91	18	29	76	protein_coding	hypothetical protein	Genbank:WP_010872776.1
sll0240	53.2878	59.0591	47.5165	0.804559	-0.313729	0.563057	15	14	20	9	6	11	protein_coding	ABC transporter ATP-binding protein	Genbank:WP_010872589.1
sll1600	21.9163	24.2935	19.5391	0.804293	-0.314206	0.719316	5	2	7	3	0	4	protein_coding	metal ABC transporter permease	Genbank:WP_010872544.1
sll0846	935.399	1036.96	833.841	0.804123	-0.314512	0.526979	561	675	599	232	299	464	protein_coding	DUF1232 domain-containing protein	Genbank:WP_010872433.1
slr1926	1208.23	1339.66	1076.79	0.803781	-0.315126	0.95427	476	451	554	121	143	621	protein_coding	hypothetical protein	Genbank:WP_020862235.1
slr2059	213.274	236.539	190.008	0.803282	-0.316021	0.611631	121	76	135	41	40	98	protein_coding	4Fe-4S dicluster domain-containing protein	Genbank:WP_010872494.1
slr1570	397.127	440.518	353.736	0.803	-0.316527	0.294426	127	118	124	61	67	53	protein_coding	TIGR00266 family protein	Genbank:WP_010874193.1
slr0528	510.421	566.461	454.381	0.80214	-0.318074	0.404681	79	46	88	32	29	46	protein_coding	UDP-N-acetylmuramoyl-L-alanyl-D-glutamate--2%2C6-diaminopimelate ligase	Genbank:WP_010874039.1
sll1725	144.807	160.717	128.898	0.802021	-0.318288	0.400356	16	14	18	8	7	9	protein_coding	ABC transporter ATP-binding protein	Genbank:WP_010872070.1
sll0272	555.397	616.609	494.184	0.801455	-0.319307	0.457696	294	133	327	97	101	189	protein_coding	DUF2996 domain-containing protein	Genbank:WP_010873114.1
slr1206	179.36	199.188	159.531	0.800906	-0.320296	0.667481	57	41	80	22	17	57	protein_coding	DUF1997 domain-containing protein	Genbank:WP_010872017.1
sll1498	2368.29	2630.78	2105.79	0.800444	-0.321127	0.360911	477	397	389	194	211	237	protein_coding	carbamoyl-phosphate synthase small subunit	Genbank:WP_010874177.1
sll2007	129.575	143.943	115.206	0.800361	-0.321278	0.766675	61	50	84	20	20	69	protein_coding	HNH endonuclease	Genbank:WP_010872348.1
sll0397	104.814	116.457	93.1717	0.800051	-0.321836	0.395296	23	31	43	20	11	17	protein_coding	DUF1361 domain-containing protein	Genbank:WP_010873601.1
slr1638	1328.94	1476.85	1181.02	0.799688	-0.322491	0.558456	893	801	835	307	369	693	protein_coding	DUF760 domain-containing protein	Genbank:WP_010873069.1
sll1162	178.135	198.027	158.243	0.799098	-0.323556	0.858962	84	30	46	20	11	57	protein_coding	DUF4079 domain-containing protein	Genbank:WP_010872454.1
slr0298	423.324	470.6	376.049	0.799084	-0.323581	0.32688	141	141	126	66	73	65	protein_coding	FHA domain-containing protein	Genbank:WP_010873892.1
slr1798	653.368	726.564	580.172	0.798514	-0.32461	0.314322	92	51	92	35	38	42	protein_coding	diguanylate cyclase	Genbank:WP_010871454.1
sll1252	140.933	156.736	125.13	0.798351	-0.324905	0.525795	39	24	51	15	14	30	protein_coding	photosystem II S4 domain protein	Genbank:WP_010872783.1
slr0333	132.784	147.705	117.863	0.797962	-0.325608	0.463816	113	92	44	45	42	39	protein_coding	peptide-binding protein	Genbank:WP_010873267.1
slr0338	601.026	668.594	533.458	0.79788	-0.325757	0.569531	109	74	174	43	40	109	protein_coding	Gfo/Idh/MocA family oxidoreductase	Genbank:WP_020862213.1
slr1174	298.832	332.449	265.215	0.79776	-0.325974	0.454889	55	81	96	34	34	53	protein_coding	multidrug ABC transporter permease	Genbank:WP_010872970.1
ssl2009	290.041	322.755	257.327	0.797281	-0.326839	0.320503	302	139	170	94	106	96	protein_coding	thylakoid membrane protein	Genbank:WP_010871397.1
slr2100	176.229	196.155	156.303	0.796837	-0.327643	0.617519	42	21	38	11	12	30	protein_coding	two-component system response regulator	Genbank:WP_010872619.1
ssl0331	20.7559	23.1094	18.4023	0.79631	-0.328597	0.866778	17	19	17	7	5	17	protein_coding	membrane protein insertion efficiency factor YidD	Genbank:WP_010873664.1
sll1354	521.566	580.792	462.339	0.796048	-0.329072	0.427718	43	46	51	22	20	31	protein_coding	single-stranded-DNA-specific exonuclease RecJ	Genbank:WP_010872188.1
slr0254	108.413	120.725	96.1002	0.796025	-0.329115	0.566413	25	21	39	10	11	23	protein_coding	RDD family protein	Genbank:WP_010871355.1
slr0929	299.605	333.65	265.56	0.795923	-0.329299	0.40624	119	77	125	55	39	68	protein_coding	ParA family protein	Genbank:WP_010874075.1
sll1549	51.143	56.9647	45.3214	0.795604	-0.329877	0.491931	12	18	11	7	7	6	protein_coding	histidine phosphatase family protein	Genbank:WP_010874253.1
sll1495	359.961	400.989	318.934	0.795368	-0.330305	0.53169	81	45	63	22	27	50	protein_coding	L-2-hydroxyglutarate oxidase	Genbank:WP_010874180.1
sll1395	208.307	232.071	184.544	0.795208	-0.330596	0.665945	25	40	82	18	16	46	protein_coding	dTDP-4-dehydrorhamnose reductase	Genbank:WP_014407064.1
sll0084	147.936	164.946	130.926	0.793752	-0.333241	0.880272	46	35	80	15	11	64	protein_coding	HAD family hydrolase	Genbank:WP_041425844.1
sll0867	202.438	225.736	179.139	0.793576	-0.333561	0.464675	27	26	44	12	15	24	protein_coding	aldo/keto reductase	Genbank:WP_010872243.1
slr1596	126.05	140.569	111.53	0.793421	-0.333842	0.550847	30	8	23	7	7	16	protein_coding	proton extrusion protein PcxA	Genbank:WP_010871621.1
slr1178	301.696	336.481	266.912	0.793245	-0.334162	0.459594	213	85	113	57	58	93	protein_coding	SH3 domain-containing protein	Genbank:WP_010874304.1
sll0109	228.222	254.549	201.895	0.793146	-0.334341	0.539577	108	122	137	54	45	95	protein_coding	chorismate mutase	Genbank:WP_010873856.1
sll1064	235.592	262.856	208.327	0.792553	-0.335421	0.51229	28	27	28	11	12	21	protein_coding	metallophosphoesterase family protein	Genbank:WP_010871261.1
slr1676	677.284	756.232	598.336	0.791206	-0.337874	0.530958	207	243	414	97	116	251	protein_coding	DUF4079 domain-containing protein	Genbank:WP_010872978.1
slr0192	142.085	158.737	125.432	0.790188	-0.339732	0.483859	100	68	91	31	41	60	protein_coding	hypothetical protein	Genbank:WP_010873638.1
slr0636	32.1603	35.9443	28.3762	0.78945	-0.341081	0.627439	12	3	11	3	3	6	protein_coding	adenosylcobinamide-GDP ribazoletransferase	Genbank:WP_010873582.1
slr1043	605.605	676.882	534.327	0.789395	-0.341182	0.541404	248	222	207	99	83	180	protein_coding	hypothetical protein	Genbank:WP_020861449.1
sll1155	1157.3	1293.58	1021.02	0.7893	-0.341354	0.349941	628	841	569	360	371	278	protein_coding	DUF2973 domain-containing protein	Genbank:WP_010872464.1
sll0482	275.866	308.385	243.346	0.789099	-0.341721	0.570731	40	42	57	18	17	40	protein_coding	DUF2974 domain-containing protein	Genbank:WP_010873809.1
slr1084	235.018	262.746	207.289	0.788933	-0.342025	0.402188	104	126	92	58	46	60	protein_coding	hypothetical protein	Genbank:WP_010871567.1
slr2004	565.446	632.245	498.646	0.788691	-0.342467	0.43606	121	45	90	36	31	61	protein_coding	hypothetical protein	Genbank:WP_010872523.1
slr2122	120.934	135.358	106.509	0.786867	-0.345809	0.687009	43	26	44	14	10	37	protein_coding	acylneuraminate cytidylyltransferase	Genbank:WP_010872683.1
slr1076	257.577	288.302	226.852	0.786856	-0.345829	0.426598	80	27	36	23	21	24	protein_coding	glycosyltransferase family 4 protein	Genbank:WP_010871557.1
slr1920	626.938	701.964	551.911	0.786238	-0.346962	0.306115	178	70	116	52	58	64	protein_coding	hypothetical protein	Genbank:WP_010871777.1
slr0311	460.093	515.521	404.665	0.784964	-0.349302	0.518687	50	39	35	15	18	32	protein_coding	PAS domain S-box protein	Genbank:WP_010873908.1
slr1597	115.674	129.622	101.725	0.78478	-0.349639	0.568891	32	18	31	10	10	22	protein_coding	ParA family protein	Genbank:WP_010871623.1
slr2008	119.594	134.029	105.158	0.784591	-0.349988	0.395628	86	54	76	32	33	41	protein_coding	cation:proton antiporter	Genbank:WP_010871882.1
slr0300	75.8589	85.1052	66.6126	0.782708	-0.353454	0.700116	30	17	35	9	8	27	protein_coding	Uma2 family endonuclease	Genbank:WP_010873894.1
slr0787	316.456	355.044	277.867	0.782626	-0.353604	0.295625	41	72	76	31	33	28	protein_coding	bifunctional nicotinamide-nucleotide adenylyltransferase/Nudix hydroxylase	Genbank:WP_010873920.1
sll2011	112.241	125.967	98.5155	0.782075	-0.354622	0.594879	32	24	59	13	12	35	protein_coding	7-carboxy-7-deazaguanine synthase QueE	Genbank:WP_010872342.1
sll0868	176.775	198.432	155.119	0.781726	-0.355265	0.622731	74	15	39	17	15	32	protein_coding	lipoyl synthase	Genbank:WP_041425795.1
slr1939	723.822	812.525	635.12	0.781662	-0.355384	0.313775	63	73	86	34	35	41	protein_coding	hypothetical protein	Genbank:WP_010873225.1
slr0451	1157.45	1299.36	1015.53	0.781562	-0.355567	0.273541	95	77	63	38	41	35	protein_coding	RNA helicase	Genbank:WP_010874285.1
slr1978	189.4	212.639	166.162	0.781429	-0.355813	0.522923	51	26	62	17	15	39	protein_coding	hypothetical protein	Genbank:WP_010872838.1
slr1022	1784.8	2003.79	1565.81	0.781423	-0.355825	0.279081	381	242	246	136	144	140	protein_coding	aspartate aminotransferase family protein	Genbank:WP_010871788.1
sll1574	284.978	320.034	249.922	0.780924	-0.356746	0.42161	184	185	198	84	81	125	protein_coding	hypothetical protein	Genbank:WP_010871865.1
slr2058	2271.63	2551.08	1992.19	0.78092	-0.356753	0.344596	214	128	193	79	75	111	protein_coding	DNA topoisomerase 1	Genbank:WP_010872493.1
sll1192	45.4572	51.0582	39.8562	0.780604	-0.357337	0.598195	28	9	33	5	10	19	protein_coding	fluoride efflux transporter CrcB	Genbank:WP_010871481.1
slr0719	612.138	687.857	536.418	0.77984	-0.35875	0.293699	127	94	108	50	54	56	protein_coding	pentapeptide repeat-containing protein	Genbank:WP_010873570.1
slr1966	104.874	117.851	91.898	0.779784	-0.358853	0.497086	31	23	36	14	10	22	protein_coding	glycoside hydrolase	Genbank:WP_010872814.1
slr0354	72.0941	81.0188	63.1695	0.779688	-0.35903	0.558503	25	20	26	10	9	18	protein_coding	energy-coupling factor ABC transporter ATP-binding protein	Genbank:WP_010873396.1
sll1502	9460.51	10639.6	8281.45	0.778364	-0.361483	0.306742	604	384	280	226	229	134	protein_coding	glutamate synthase large subunit	Genbank:WP_010871646.1
slr1042	693.455	779.945	606.965	0.778215	-0.361759	0.446946	438	405	327	163	171	272	protein_coding	response regulator	Genbank:WP_014407071.1
slr1414	292.009	328.57	255.448	0.777453	-0.363172	0.323471	45	45	48	22	21	24	protein_coding	HAMP domain-containing histidine kinase	Genbank:WP_010871373.1
slr0993	1688.31	1900.97	1475.65	0.776264	-0.365381	0.303623	217	130	150	82	70	90	protein_coding	LysM peptidoglycan-binding domain-containing protein	Genbank:WP_010873243.1
slr1949	550.295	619.901	480.69	0.77543	-0.366932	0.326172	236	141	170	81	83	103	protein_coding	thylakoid membrane protein	Genbank:WP_010873237.1
sll0658	148.435	167.213	129.658	0.775407	-0.366974	0.673339	98	32	65	17	23	61	protein_coding	DUF3368 domain-containing protein	Genbank:WP_010873990.1
sll0895	218.175	245.828	190.522	0.775023	-0.36769	0.492381	54	41	62	17	22	42	protein_coding	3'(2')%2C5'-bisphosphate nucleotidase CysQ	Genbank:WP_010874085.1
slr1627	206.277	232.428	180.126	0.774978	-0.367772	0.569367	72	56	82	23	26	62	protein_coding	membrane protein	Genbank:WP_010873058.1
slr1274	1261.5	1421.54	1101.46	0.774835	-0.368039	0.327647	226	241	242	110	107	137	protein_coding	type IV pilus assembly protein PilM	Genbank:WP_010872897.1
slr0420	736.562	830.04	643.084	0.774762	-0.368174	0.353154	219	168	301	94	96	153	protein_coding	hypothetical protein	Genbank:WP_010873619.1
sll0312	150.968	170.168	131.767	0.774338	-0.368964	0.373115	33	20	42	10	16	20	protein_coding	ABC transporter permease	Genbank:WP_010873400.1
slr0103	377.319	425.348	329.29	0.774165	-0.369287	0.314935	76	86	67	33	41	38	protein_coding	hypothetical protein	Genbank:WP_010873861.1
slr0267	119.939	135.218	104.661	0.774012	-0.369572	0.501183	25	23	43	12	10	24	protein_coding	ribosome biogenesis GTPase YlqF	Genbank:WP_010872576.1
slr0304	178.081	200.816	155.346	0.773572	-0.370393	0.58036	60	16	39	11	15	31	protein_coding	radical SAM/Cys-rich domain protein	Genbank:WP_010873898.1
sll0230	238.63	269.348	207.911	0.771904	-0.373508	0.389528	132	94	194	53	58	98	protein_coding	MTH1187 family thiamine-binding protein	Genbank:WP_010871336.1
slr1543	288.736	326.094	251.379	0.770878	-0.375426	0.396871	50	27	54	19	15	30	protein_coding	MATE family efflux transporter	Genbank:WP_010872097.1
slr1697	1128.51	1274.56	982.454	0.770816	-0.375542	0.295388	157	120	135	61	65	75	protein_coding	serine/threonine protein kinase	Genbank:WP_010873011.1
sll1726	41.9823	47.4435	36.5211	0.76978	-0.377482	0.54317	9	6	12	2	4	6	protein_coding	phosphotransferase	Genbank:WP_010872069.1
slr1419	177.441	200.552	154.331	0.769534	-0.377943	0.572153	66	52	121	25	25	76	protein_coding	cysteine desulfuration protein SufE	Genbank:WP_010874110.1
slr1489	46.3964	52.441	40.3518	0.76947	-0.378063	0.775058	13	8	7	3	3	9	protein_coding	AraC family transcriptional regulator	Genbank:WP_010871236.1
sll0195	222.98	252.11	193.851	0.768912	-0.37911	0.565535	65	47	111	21	25	71	protein_coding	ATP-dependent protease	Genbank:WP_010873457.1
slr0347	79.7409	90.161	69.3208	0.768856	-0.379214	0.483498	18	22	21	7	10	14	protein_coding	ABC transporter permease	Genbank:WP_010873385.1
sll0804	212.928	240.766	185.09	0.768757	-0.3794	0.444301	31	30	36	12	14	23	protein_coding	DUF697 domain-containing protein	Genbank:WP_010872765.1
sll0802	158.547	179.386	137.708	0.767662	-0.381456	0.308045	71	56	101	32	36	41	protein_coding	DUF29 domain-containing protein	Genbank:WP_010872767.1
sll0621	314.385	355.759	273.011	0.767405	-0.381941	0.365958	63	94	103	36	39	55	protein_coding	cytochrome c biogenesis protein CcdA	Genbank:WP_010874168.1
slr0262	379.167	429.549	328.785	0.765419	-0.385679	0.364033	173	199	212	80	89	124	protein_coding	hypothetical protein	Genbank:WP_010872567.1
slr1426	180.148	204.112	156.184	0.765186	-0.386118	0.527042	55	51	89	21	23	57	protein_coding	recombination protein RecR	Genbank:WP_041426071.1
slr0882	399.146	452.4	345.891	0.76457	-0.38728	0.333491	68	55	94	30	29	46	protein_coding	YjgP/YjgQ family permease	Genbank:WP_041425792.1
slr1565	181.288	205.515	157.062	0.764234	-0.387914	0.467392	137	85	116	43	43	85	protein_coding	iron-sulfur cluster assembly accessory protein	Genbank:WP_010874186.1
sll0266	181.859	206.164	157.554	0.764217	-0.387945	0.504123	54	18	23	12	13	21	protein_coding	hypothetical protein	Genbank:WP_010873121.1
ssl1255	194.628	220.968	168.288	0.761597	-0.392901	0.523584	272	88	110	49	77	101	protein_coding	UPF0175 family protein	Genbank:WP_010873991.1
sll1406	120.143	136.446	103.841	0.761041	-0.393954	0.436555	8	10	10	3	4	6	protein_coding	TonB-dependent siderophore receptor	Genbank:WP_010871230.1
ssl3573	64.3968	73.148	55.6457	0.760727	-0.39455	0.423751	39	62	35	20	27	19	protein_coding	hypothetical protein	Genbank:WP_010872808.1
sll0981	263.892	299.762	228.023	0.760682	-0.394635	0.414584	139	86	115	40	48	80	protein_coding	hypothetical protein	Genbank:WP_010871808.1
sll1138	416.417	473.202	359.631	0.759994	-0.39594	0.191418	113	122	113	54	70	34	protein_coding	HAD family phosphatase	Genbank:WP_010872140.1
sll0158	1504.48	1710.56	1298.4	0.759049	-0.397735	0.271269	161	91	171	59	59	82	protein_coding	1%2C4-alpha-glucan branching protein GlgB	Genbank:WP_010873301.1
slr1367	4522.34	5142.05	3902.63	0.758963	-0.397898	0.318331	464	276	413	160	154	247	protein_coding	glycogen/starch/alpha-glucan phosphorylase	Genbank:WP_020861619.1
slr1205	431.17	490.496	371.845	0.758101	-0.399539	0.478954	284	217	276	77	108	214	protein_coding	Rieske (2Fe-2S) protein	Genbank:WP_014407084.1
slr0565	1615.95	1839.17	1392.72	0.757256	-0.401146	0.291719	261	356	420	151	152	206	protein_coding	membrane protein	Genbank:WP_010873709.1
sll0162	244.055	277.774	210.337	0.757223	-0.40121	0.317303	111	84	67	40	40	45	protein_coding	TIGR04376 family protein	Genbank:WP_010873294.1
sll1072	230.333	262.442	198.223	0.755304	-0.404872	0.374209	71	59	90	26	32	50	protein_coding	Uma2 family endonuclease	Genbank:WP_010871938.1
ssl0738	9.83686	11.21	8.46371	0.755014	-0.405424	0.822424	14	5	10	5	0	9	protein_coding	type II toxin-antitoxin system HicB family antitoxin	Genbank:WP_010873628.1
slr1453	40.0097	45.6123	34.4071	0.754338	-0.406717	0.476931	8	7	13	4	3	6	protein_coding	sulfate ABC transporter permease subunit CysT	Genbank:WP_010874135.1
sll1724	51.412	58.6508	44.1732	0.753155	-0.408982	0.342338	8	9	10	6	3	3	protein_coding	glycosyltransferase family 1 protein	Genbank:WP_010872071.1
sll1509	57.9883	66.1646	49.812	0.75285	-0.409565	0.660895	30	39	41	15	9	34	protein_coding	Ycf20-like protein	Genbank:WP_010871630.1
sll0058	1251.78	1428.51	1075.05	0.752566	-0.41011	0.242709	167	83	143	59	53	70	protein_coding	molecular chaperone DnaK	Genbank:WP_010873517.1
slr0740	260.995	297.872	224.119	0.7524	-0.410428	0.380217	158	83	193	48	57	107	protein_coding	hypothetical protein	Genbank:WP_010871320.1
ssr2554	283.755	323.97	243.54	0.751736	-0.411702	0.250947	258	179	248	101	106	112	protein_coding	hypothetical protein	Genbank:WP_010872654.1
slr1731	59.3465	67.7952	50.8978	0.750758	-0.41358	0.445178	9	8	17	4	4	8	protein_coding	sensor histidine kinase KdpD	Genbank:WP_010872559.1
sll0602	1558.71	1781.72	1335.71	0.749676	-0.41566	0.238282	182	146	148	74	71	79	protein_coding	serine/threonine-protein phosphatase	Genbank:WP_010873594.1
sll1595	183.329	209.56	157.099	0.749661	-0.41569	0.308725	32	13	25	9	9	13	protein_coding	circadian clock protein KaiC	Genbank:WP_010872549.1
[truncated: 1,028 more rows]

## Sheet: Fig.2f
Fig. 2f
	WT	Δssr1698
	87.2889	70.5172
	89.7327	65.9292
	90.9458	68.723
	82.2356	62.2879
	89.1274	63.5211
	79.4237	64.8064
	79.8294	63.3378
	82.6217	58.1427
Average	85.1506	64.6582
SD	4.64407	3.84697

## Sheet: Fig.3b
Fig. 3b
Wavelength (nm)	ch:AS=0.0:1	ch:AS=0.1:1	ch:AS=0.2:1	ch:AS=0.3:1	ch:AS=0.4:1	ch:AS=0.5:1	ch:AS=0.6:1	ch:AS=0.7:1	ch:AS=0.8:1	ch:AS=0.9:1	ch:AS=1.0:1
800	-0.0004	-0.0012	0.0018	-0.0009	-0.0014	-0.0017	-0.0017	-0.0011	-0.0016	-0.0035	-0.0027
799	-0.0003	-0.0007	0.0011	-0.0011	-0.0019	-0.0019	-0.0015	-0.0014	-0.0024	-0.0024	-0.0027
798	-0.0006	-0.0002	0.0016	-0.0005	-0.0007	-0.0018	-0.002	-0.0014	-0.0019	-0.0025	-0.0022
797	-0.0006	-0.0007	0.0014	-0.0006	-0.0006	-0.0019	-0.0018	-0.0012	-0.0024	-0.0027	-0.0027
796	-0.0003	-0.0007	0.0007	-0.0006	-0.0017	-0.0013	-0.0013	-0.0017	-0.002	-0.0027	-0.0023
795	-0.0002	-0.0005	0.0013	-0.0011	-0.0015	-0.0017	-0.0015	-0.0011	-0.0021	-0.0031	-0.0025
794	-0.0008	-0.0006	0.0015	-0.0008	-0.0015	-0.0017	-0.0016	-0.0011	-0.002	-0.0028	-0.0029
793	-0.0004	-0.0006	0.0013	-0.0011	-0.0016	-0.002	-0.0019	-0.0019	-0.0018	-0.0029	-0.0029
792	-0.0005	0	0.0005	-0.0005	-0.0013	-0.0015	-0.0025	-0.0011	-0.0016	-0.0032	-0.0024
791	-0.0005	-0.001	0.0011	-0.0006	-0.0014	-0.0023	-0.0016	-0.0011	-0.0024	-0.0032	-0.003
790	-0.0001	-0.001	0.0006	-0.0011	-0.0012	-0.0017	-0.0014	-0.0014	-0.0021	-0.0021	-0.0025
789	-0.0002	-0.0007	0.0015	-0.0008	-0.0011	-0.0021	-0.0004	-0.0009	-0.0014	-0.003	-0.0029
788	-0.0005	-0.0002	0.0012	-0.0007	-0.001	-0.0019	-0.0014	-0.0003	-0.0019	-0.0029	-0.0024
787	-0.0001	-0.0005	0.0007	-0.0009	-0.0014	-0.0018	-0.0017	-0.0013	-0.0018	-0.0028	-0.0025
786	-0.0001	-0.0006	0.0013	-0.0013	-0.0014	-0.0022	-0.0019	-0.0017	-0.0025	-0.0028	-0.0026
785	-0.0001	-0.0005	0.001	-0.0009	-0.002	-0.0017	-0.0015	-0.0015	-0.0017	-0.0028	-0.0028
784	-0.0002	-0.0003	0.0006	-0.0013	-0.0019	-0.0019	-0.0013	-0.002	-0.0018	-0.0027	-0.003
783	-0.0004	-0.0008	0.0009	-0.0012	-0.0018	-0.0021	-0.0014	-0.0018	-0.001	-0.0035	-0.0023
782	-0.0006	-0.001	0.0011	-0.0007	-0.0018	-0.0025	-0.0018	-0.0013	-0.0018	-0.0025	-0.0026
781	-0.0009	0	0.0003	-0.0005	-0.0008	-0.0022	-0.0011	-0.0011	-0.002	-0.0026	-0.0025
780	-0.0003	-0.0002	0.0009	-0.0014	-0.0011	-0.0012	-0.0014	-0.0015	-0.0015	-0.003	-0.0026
779	-0.0006	-0.0009	0.0011	-0.001	-0.0007	-0.0022	-0.0017	-0.0015	-0.0021	-0.003	-0.0027
778	-0.0004	-0.0008	0.0007	-0.0014	-0.0012	-0.0021	-0.0014	-0.0009	-0.0024	-0.003	-0.0025
777	-0.0004	-0.0005	0.0006	-0.0012	-0.0015	-0.0026	-0.0016	-0.001	-0.0022	-0.0028	-0.0029
776	-0.0005	-0.0007	0.0005	-0.0006	-0.0016	-0.0018	-0.0016	-0.0015	-0.0026	-0.0024	-0.0028
775	-0.0002	-0.0008	0.0011	-0.0001	-0.0019	-0.002	-0.0017	-0.001	-0.0015	-0.0022	-0.0023
774	-0.0007	-0.0009	0.0008	-0.0007	-0.0012	-0.002	-0.0016	-0.0014	-0.0022	-0.003	-0.0031
773	-0.0001	-0.0005	0.0009	-0.0012	-0.0013	-0.0013	-0.0015	-0.0011	-0.0018	-0.0031	-0.0021
772	0.0002	0	0.0009	-0.001	-0.0007	-0.0017	-0.0019	-0.0008	-0.0014	-0.0026	-0.0023
771	-0.0001	-0.0009	0.0007	-0.0012	-0.0006	-0.0024	-0.0017	-0.0014	-0.0013	-0.0027	-0.0021
770	-0.0006	-0.0009	0.0009	-0.0018	-0.0014	-0.002	-0.0022	-0.0007	-0.0012	-0.0029	-0.0021
769	-0.0003	-0.0002	0.0007	-0.0013	-0.0017	-0.0023	-0.0024	-0.0015	-0.0015	-0.0027	-0.0024
768	-0.0001	-0.0001	0.0008	-0.0011	-0.0017	-0.0024	-0.0019	-0.0014	-0.0018	-0.0021	-0.0026
767	0	-0.0002	0.0009	-0.0012	-0.0019	-0.0017	-0.0016	-0.0015	-0.0014	-0.0025	-0.0025
766	-0.0002	-0.0005	0.0008	-0.0013	-0.0014	-0.0022	-0.0012	-0.0012	-0.0015	-0.0029	-0.0024
765	-0.001	-0.0004	0.0005	-0.0011	-0.001	-0.0017	-0.0016	-0.0016	-0.0018	-0.0026	-0.0032
764	-0.0008	-0.0005	0.0006	-0.0007	-0.0012	-0.0019	-0.002	-0.0014	-0.0022	-0.0029	-0.0025
763	-0.0002	-0.0002	0.0006	-0.0008	-0.0016	-0.0018	-0.0023	-0.0019	-0.002	-0.0031	-0.0021
762	-0.0003	-0.0003	0.001	-0.0008	-0.0012	-0.0022	-0.0017	-0.0012	-0.0021	-0.0028	-0.0021
761	-0.0001	0.0001	0.001	-0.0012	-0.0016	-0.002	-0.0024	-0.0012	-0.0012	-0.0026	-0.0027
760	-0.0002	-0.001	0.0005	-0.002	-0.0016	-0.0024	-0.0019	-0.0015	-0.0014	-0.0027	-0.0025
759	0.0001	-0.0009	0.0002	-0.0008	-0.0017	-0.0024	-0.0019	-0.0016	-0.0017	-0.0028	-0.0029
758	-0.0005	-0.0002	0.0006	-0.0005	-0.0007	-0.0022	-0.0021	-0.0009	-0.0016	-0.0026	-0.002
757	-0.0004	-0.0006	0.0001	-0.0007	-0.0011	-0.002	-0.0022	-0.0014	-0.0016	-0.0026	-0.0027
756	-0.0004	-0.001	0.0005	-0.0011	-0.002	-0.0014	-0.0017	-0.0015	-0.002	-0.0021	-0.0022
755	-0.0001	-0.0009	0.0008	-0.0012	-0.0015	-0.0023	-0.0017	-0.0012	-0.0017	-0.0029	-0.0025
754	-0.0003	-0.0004	0.0007	-0.0011	-0.001	-0.0017	-0.002	-0.0018	-0.0016	-0.0025	-0.0027
753	0.0006	-0.0007	0.0004	-0.0009	-0.0013	-0.0022	-0.0019	-0.0017	-0.0018	-0.0029	-0.0024
752	-0.0003	-0.0003	0.001	-0.0011	-0.0011	-0.0025	-0.0016	-0.0017	-0.0014	-0.0033	-0.0028
751	-0.0007	-0.0003	0.0006	-0.0013	-0.0016	-0.0021	-0.0013	-0.0014	-0.0018	-0.0023	-0.0029
750	-0.0002	-0.0008	0.0001	-0.0016	-0.0015	-0.0025	-0.002	-0.0019	-0.0014	-0.0027	-0.0024
749	0.0001	-0.0016	0.0002	-0.0009	-0.0015	-0.0019	-0.0019	-0.0016	-0.0017	-0.0028	-0.0029
748	-0.0001	-0.0003	0.0009	-0.0006	-0.0019	-0.0022	-0.0013	-0.001	-0.0017	-0.0022	-0.0025
747	-0.0004	0	0.0003	-0.0017	-0.0014	-0.0027	-0.0016	-0.002	-0.0017	-0.0022	-0.0024
746	-0.0002	-0.0003	0.0006	-0.0005	-0.0019	-0.0022	-0.0023	-0.0016	-0.0021	-0.0027	-0.0023
745	-0.0004	-0.0007	0.0004	-0.0009	-0.0015	-0.0026	-0.0013	-0.0016	-0.0018	-0.0031	-0.0026
744	-0.0006	-0.0001	0.0007	-0.0013	-0.0016	-0.0023	-0.0015	-0.0019	-0.0017	-0.0026	-0.0027
743	0	-0.0008	0.0002	-0.0001	-0.0018	-0.0021	-0.0017	-0.0013	-0.0014	-0.003	-0.0025
742	0.0002	-0.0011	0.0009	-0.0008	-0.001	-0.0024	-0.0018	-0.0016	-0.0016	-0.0032	-0.0025
741	0	-0.0007	-0.0001	-0.0011	-0.0015	-0.0025	-0.0021	-0.0016	-0.0019	-0.0027	-0.0022
740	-0.0001	-0.0005	0.0001	-0.0012	-0.0014	-0.002	-0.0019	-0.0014	-0.0016	-0.0029	-0.002
739	0.0005	-0.001	0.0009	-0.0017	-0.0011	-0.0031	-0.0014	-0.0014	-0.0019	-0.0025	-0.0027
738	-0.0003	0	0.0005	-0.001	-0.0011	-0.0025	-0.0021	-0.0018	-0.0015	-0.0027	-0.0024
737	-0.0004	-0.0003	-0.0002	-0.0009	-0.0016	-0.0025	-0.0025	-0.0016	-0.0016	-0.0027	-0.0022
736	-0.0004	-0.0009	0.0001	-0.0015	-0.0009	-0.0023	-0.0019	-0.0017	-0.0021	-0.0023	-0.0031
735	-0.0005	-0.0004	0.0004	-0.0007	-0.0015	-0.002	-0.0019	-0.0013	-0.0022	-0.0026	-0.0025
734	-0.0001	-0.0002	0	-0.0017	-0.0015	-0.0022	-0.0019	-0.0016	-0.0019	-0.0029	-0.0022
733	0.0001	-0.0008	0.0005	-0.0005	-0.0015	-0.0022	-0.0016	-0.0018	-0.0023	-0.0025	-0.0022
732	0.0001	-0.0009	0.0002	-0.0008	-0.0021	-0.002	-0.0019	-0.0019	-0.0019	-0.0031	-0.0027
731	-0.0005	-0.0001	-0.0004	-0.0015	-0.0019	-0.0023	-0.0024	-0.0017	-0.0016	-0.003	-0.0023
730	-0.0003	-0.0008	0.0006	-0.0013	-0.002	-0.0026	-0.002	-0.0021	-0.0019	-0.0029	-0.0017
729	0	-0.0007	0.0002	-0.0013	-0.002	-0.0023	-0.0015	-0.0015	-0.0016	-0.0027	-0.0024
728	-0.0004	-0.0004	0	-0.0011	-0.0017	-0.0022	-0.0024	-0.0017	-0.0013	-0.003	-0.0024
727	-0.0001	-0.0005	0.0007	-0.0015	-0.0013	-0.002	-0.0023	-0.0016	-0.0019	-0.0029	-0.002
726	0.0007	-0.0016	0.0004	-0.0021	-0.0014	-0.0029	-0.002	-0.0017	-0.0017	-0.0023	-0.003
725	-0.0004	-0.0004	-0.0002	-0.0015	-0.0018	-0.0027	-0.0023	-0.0016	-0.0018	-0.0028	-0.003
724	-0.0002	-0.0009	0	-0.001	-0.0019	-0.0023	-0.002	-0.0016	-0.0019	-0.0031	-0.0022
723	-0.0001	-0.0008	0.0004	-0.0022	-0.0016	-0.0029	-0.0018	-0.0018	-0.0018	-0.0028	-0.0027
722	-0.0006	0	0	-0.0013	-0.0018	-0.0022	-0.0017	-0.0019	-0.0018	-0.0032	-0.0031
721	0	-0.0009	-0.0001	-0.0016	-0.0026	-0.0024	-0.002	-0.0018	-0.0022	-0.0028	-0.0022
720	-0.0004	-0.0005	0.0006	-0.0012	-0.0021	-0.0026	-0.0017	-0.0022	-0.0019	-0.0028	-0.0029
719	-0.0004	0.0001	0	-0.0015	-0.0012	-0.0025	-0.0026	-0.0022	-0.0015	-0.0026	-0.003
718	-0.0001	-0.0008	0.0002	-0.0018	-0.0017	-0.0022	-0.0022	-0.0015	-0.0021	-0.0032	-0.0027
717	-0.0002	-0.0007	0	-0.0015	-0.0017	-0.0026	-0.0016	-0.0024	-0.0023	-0.0031	-0.0024
716	-0.0003	-0.0008	-0.0002	-0.0019	-0.0015	-0.0026	-0.0021	-0.0019	-0.0015	-0.003	-0.0028
715	0.0003	-0.0008	-0.0006	-0.0014	-0.0014	-0.0022	-0.0018	-0.0019	-0.0019	-0.0024	-0.0019
714	-0.0002	-0.0002	-0.0003	-0.0015	-0.002	-0.0028	-0.0021	-0.002	-0.0024	-0.0029	-0.0029
713	-0.0007	-0.0002	0.0003	-0.0018	-0.0019	-0.0028	-0.0023	-0.0021	-0.0016	-0.0029	-0.0027
712	-0.0004	-0.0011	0.0001	-0.0016	-0.0012	-0.0027	-0.0019	-0.0026	-0.0019	-0.0027	-0.0027
711	0	-0.0009	0	-0.0016	-0.0015	-0.0026	-0.0017	-0.002	-0.0021	-0.003	-0.003
710	-0.0001	-0.0007	0	-0.0015	-0.0017	-0.0026	-0.002	-0.0021	-0.0018	-0.0031	-0.0023
709	0	-0.0009	-0.0002	-0.0014	-0.0017	-0.0029	-0.0026	-0.0025	-0.002	-0.0028	-0.0023
708	-0.0002	-0.0004	-0.0001	-0.0017	-0.002	-0.0029	-0.0024	-0.0017	-0.002	-0.003	-0.0029
707	-0.0004	-0.0006	0	-0.0015	-0.0018	-0.0029	-0.0027	-0.0026	-0.0017	-0.003	-0.003
706	-0.0006	-0.001	-0.0006	-0.0017	-0.0016	-0.0026	-0.0027	-0.0024	-0.0023	-0.0027	-0.0026
705	-0.0002	-0.0005	-0.0003	-0.0014	-0.0019	-0.0031	-0.0023	-0.0022	-0.0018	-0.0031	-0.0031
704	0.0002	-0.0006	-0.0004	-0.0013	-0.0021	-0.0026	-0.0024	-0.002	-0.002	-0.0028	-0.0031
703	-0.0004	-0.0014	-0.0006	-0.0017	-0.0022	-0.0029	-0.0021	-0.0026	-0.0021	-0.0032	-0.0025
702	-0.0001	-0.0001	-0.0001	-0.0014	-0.0019	-0.0034	-0.0019	-0.0022	-0.0019	-0.003	-0.0023
701	-0.0008	-0.0011	0.0002	-0.0016	-0.0019	-0.0028	-0.0023	-0.0025	-0.0019	-0.0031	-0.0029
700	-0.0001	-0.0008	-0.0002	-0.0016	-0.0019	-0.0026	-0.0023	-0.0026	-0.0019	-0.0034	-0.0028
699	0.0001	-0.0003	-0.0003	-0.0024	-0.0015	-0.0028	-0.0025	-0.0021	-0.0024	-0.0032	-0.0023
698	-0.0002	-0.0009	-0.0002	-0.0017	-0.0022	-0.0026	-0.0026	-0.0026	-0.0017	-0.003	-0.0025
697	-0.0002	-0.0007	-0.0009	-0.0019	-0.0024	-0.0027	-0.0022	-0.0021	-0.0018	-0.0035	-0.0036
696	-0.0001	-0.0007	-0.0001	-0.0021	-0.0023	-0.0027	-0.002	-0.0023	-0.0024	-0.0031	-0.0033
695	-0.0005	-0.0008	-0.0006	-0.0018	-0.0021	-0.0032	-0.0025	-0.0025	-0.0024	-0.0035	-0.0027
694	0	-0.001	-0.0007	-0.0016	-0.002	-0.0032	-0.0027	-0.0022	-0.0023	-0.003	-0.003
693	0.0001	-0.0016	-0.0001	-0.0015	-0.0024	-0.0028	-0.0021	-0.0025	-0.0019	-0.0035	-0.0031
692	0	-0.0007	-0.0008	-0.0012	-0.0022	-0.0034	-0.0031	-0.0022	-0.0021	-0.0038	-0.0026
691	0.0005	-0.0011	-0.0002	-0.0022	-0.002	-0.0028	-0.003	-0.0024	-0.0023	-0.0034	-0.0032
690	0.0002	-0.0005	-0.0004	-0.0023	-0.0017	-0.0032	-0.0026	-0.0026	-0.0019	-0.0032	-0.003
689	-0.0002	-0.0004	-0.0004	-0.0022	-0.0019	-0.0029	-0.0027	-0.002	-0.0022	-0.0037	-0.0031
688	0.0001	-0.0009	-0.0004	-0.0021	-0.0019	-0.0032	-0.0028	-0.0028	-0.0025	-0.0035	-0.0031
687	-0.0004	-0.0006	-0.0004	-0.0017	-0.0019	-0.0036	-0.0023	-0.0023	-0.0019	-0.0034	-0.0031
686	-0.0003	-0.0008	-0.0008	-0.0016	-0.002	-0.0032	-0.0022	-0.0029	-0.0028	-0.0037	-0.003
685	-0.0002	-0.0014	-0.0003	-0.0018	-0.0022	-0.003	-0.003	-0.0031	-0.0028	-0.0036	-0.0032
684	-0.0002	-0.0012	-0.0007	-0.0016	-0.0022	-0.0031	-0.0028	-0.0023	-0.0022	-0.0036	-0.0035
683	0	-0.0005	-0.001	-0.002	-0.0023	-0.0031	-0.0028	-0.003	-0.0028	-0.0032	-0.0033
682	-0.0002	-0.0006	-0.0006	-0.0016	-0.0024	-0.0033	-0.0032	-0.0032	-0.002	-0.0036	-0.0031
681	-0.0001	-0.0007	-0.0005	-0.0021	-0.0026	-0.0036	-0.0031	-0.0028	-0.0025	-0.0036	-0.0034
680	0.0006	-0.0008	-0.0008	-0.0019	-0.0025	-0.0033	-0.0026	-0.0035	-0.0027	-0.0037	-0.0032
679	0	-0.001	-0.0007	-0.0018	-0.0025	-0.0034	-0.0024	-0.0023	-0.0025	-0.0037	-0.0029
678	0	-0.0012	-0.0008	-0.0025	-0.002	-0.0033	-0.0028	-0.0028	-0.0025	-0.0039	-0.0035
677	-0.0001	-0.0009	-0.0005	-0.0024	-0.002	-0.0027	-0.0028	-0.0028	-0.0026	-0.0036	-0.0034
676	-0.0002	-0.0007	-0.0007	-0.0024	-0.0023	-0.0031	-0.0027	-0.0024	-0.0026	-0.0038	-0.0032
675	0.0002	-0.0012	-0.0011	-0.0021	-0.002	-0.0035	-0.0025	-0.0032	-0.0027	-0.0038	-0.0032
674	-0.0001	-0.0007	-0.0008	-0.0017	-0.002	-0.0033	-0.0032	-0.0027	-0.0025	-0.0037	-0.003
673	-0.0003	-0.0009	-0.0011	-0.0023	-0.0025	-0.0037	-0.0031	-0.0033	-0.0028	-0.0038	-0.0037
672	0.0001	-0.0011	-0.0008	-0.0019	-0.0026	-0.0032	-0.0026	-0.0031	-0.0027	-0.0038	-0.0039
671	0	-0.0008	-0.0009	-0.0022	-0.0022	-0.0034	-0.0029	-0.0033	-0.0027	-0.0038	-0.0036
670	-0.0001	-0.0009	-0.0009	-0.0022	-0.002	-0.0034	-0.0033	-0.0031	-0.0029	-0.0043	-0.0038
669	0	-0.001	-0.0004	-0.002	-0.0029	-0.0035	-0.0033	-0.0032	-0.0024	-0.0036	-0.0038
668	-0.0001	-0.0008	-0.0008	-0.0022	-0.0024	-0.0038	-0.0031	-0.0033	-0.0032	-0.0038	-0.0036
667	0.0001	-0.0009	-0.0009	-0.0026	-0.0024	-0.0036	-0.0031	-0.0032	-0.0031	-0.0041	-0.0039
666	0.0004	-0.0011	-0.001	-0.0022	-0.0025	-0.0037	-0.0035	-0.0031	-0.0027	-0.0039	-0.0041
665	0	-0.001	-0.0008	-0.0023	-0.0028	-0.0041	-0.0034	-0.0034	-0.0034	-0.0039	-0.0039
664	0.0004	-0.0007	-0.001	-0.0025	-0.0027	-0.0034	-0.003	-0.0036	-0.0026	-0.0041	-0.0039
663	0.0007	-0.0004	-0.0009	-0.0022	-0.0026	-0.0038	-0.0036	-0.0031	-0.003	-0.0039	-0.0037
662	0.0003	-0.0004	-0.0007	-0.0026	-0.0028	-0.0041	-0.0038	-0.0037	-0.0033	-0.0045	-0.004
661	-0.0001	-0.0011	-0.001	-0.0021	-0.0029	-0.0043	-0.0035	-0.0034	-0.0027	-0.0046	-0.0042
660	-0.0001	-0.0009	-0.0014	-0.0016	-0.0029	-0.0039	-0.0035	-0.0035	-0.0037	-0.0052	-0.004
659	-0.0005	-0.0012	-0.0011	-0.0021	-0.0029	-0.0043	-0.0035	-0.0035	-0.0038	-0.0051	-0.0042
658	0.0002	-0.0012	-0.0008	-0.0024	-0.0029	-0.004	-0.0033	-0.0034	-0.0034	-0.0043	-0.0042
657	0.0002	-0.0013	-0.0015	-0.0022	-0.0027	-0.0034	-0.0036	-0.0035	-0.0034	-0.0043	-0.0038
656	-0.0004	-0.0013	-0.001	-0.0024	-0.0029	-0.0044	-0.0038	-0.0038	-0.0037	-0.0045	-0.0041
655	-0.0002	-0.0012	-0.001	-0.0025	-0.0031	-0.0044	-0.0036	-0.0038	-0.0032	-0.0044	-0.0048
654	-0.0001	-0.0009	-0.0013	-0.0026	-0.0027	-0.004	-0.0037	-0.0041	-0.0037	-0.0045	-0.0047
653	-0.0004	-0.0013	-0.001	-0.0026	-0.0026	-0.0048	-0.0039	-0.0041	-0.0035	-0.0052	-0.0045
652	0.0001	-0.0013	-0.0015	-0.0021	-0.0033	-0.0045	-0.0039	-0.0042	-0.0034	-0.0046	-0.0047
651	0.0005	-0.0012	-0.0017	-0.0026	-0.0033	-0.0045	-0.0045	-0.004	-0.004	-0.0048	-0.0049
650	-0.0001	-0.0012	-0.0011	-0.0027	-0.0029	-0.0045	-0.0043	-0.0043	-0.0038	-0.0051	-0.0047
649	-0.0002	-0.0015	-0.0015	-0.0029	-0.0035	-0.0044	-0.0043	-0.0041	-0.0037	-0.0055	-0.0052
648	0.0003	-0.0011	-0.0014	-0.0031	-0.0038	-0.0046	-0.0045	-0.0041	-0.0047	-0.0052	-0.0049
647	0.0001	-0.001	-0.0016	-0.0032	-0.003	-0.0047	-0.0042	-0.0048	-0.0044	-0.0053	-0.005
646	0.0002	-0.0012	-0.0016	-0.003	-0.0033	-0.0044	-0.004	-0.0039	-0.0041	-0.0052	-0.0056
645	-0.0004	-0.001	-0.0019	-0.0031	-0.0035	-0.0047	-0.0048	-0.0051	-0.0047	-0.0054	-0.0049
644	-0.0003	-0.0012	-0.0017	-0.0027	-0.0037	-0.005	-0.0042	-0.0045	-0.0043	-0.0058	-0.0052
643	0.0001	-0.0011	-0.0018	-0.0035	-0.0038	-0.005	-0.0046	-0.005	-0.0042	-0.0056	-0.0058
642	0	-0.0014	-0.002	-0.0032	-0.0035	-0.0052	-0.0049	-0.0047	-0.0041	-0.0059	-0.0054
641	0.0002	-0.0017	-0.0016	-0.003	-0.0034	-0.005	-0.0044	-0.0046	-0.0046	-0.0062	-0.0053
640	-0.0001	-0.0013	-0.0021	-0.0035	-0.0039	-0.0052	-0.0045	-0.0053	-0.0049	-0.0058	-0.0059
639	-0.0003	-0.0015	-0.0018	-0.0036	-0.0039	-0.0051	-0.0054	-0.0048	-0.0049	-0.006	-0.0061
638	0.0001	-0.0012	-0.0019	-0.0035	-0.0036	-0.0049	-0.005	-0.0054	-0.0052	-0.0065	-0.006
637	-0.0001	-0.0012	-0.0021	-0.0035	-0.0039	-0.0058	-0.0052	-0.0055	-0.0052	-0.0063	-0.0062
636	0.0002	-0.0018	-0.0021	-0.0034	-0.0043	-0.0056	-0.0055	-0.005	-0.0051	-0.0063	-0.0064
635	0.0005	-0.0017	-0.0019	-0.0041	-0.0041	-0.0056	-0.0052	-0.0058	-0.0056	-0.0064	-0.006
634	0	-0.0015	-0.0017	-0.0038	-0.0038	-0.0061	-0.0053	-0.0057	-0.005	-0.0066	-0.0063
633	0.0001	-0.0015	-0.0025	-0.0037	-0.0042	-0.0054	-0.005	-0.0057	-0.0054	-0.0069	-0.0064
632	-0.0003	-0.0015	-0.0024	-0.004	-0.0045	-0.006	-0.0055	-0.0063	-0.0058	-0.0071	-0.0068
631	0	-0.0014	-0.0021	-0.0043	-0.0045	-0.0061	-0.0059	-0.0055	-0.0055	-0.0067	-0.0068
630	0.0005	-0.0018	-0.0023	-0.0041	-0.0041	-0.0059	-0.0058	-0.0063	-0.0057	-0.0072	-0.0068
629	0.0002	-0.0019	-0.0021	-0.0041	-0.0045	-0.0062	-0.0057	-0.0063	-0.0057	-0.0071	-0.007
628	0.0003	-0.0017	-0.0018	-0.004	-0.0049	-0.0062	-0.0061	-0.0059	-0.0056	-0.007	-0.007
627	0.0001	-0.0015	-0.0022	-0.0039	-0.005	-0.0063	-0.0061	-0.0066	-0.0061	-0.0075	-0.007
626	-0.0001	-0.0018	-0.0027	-0.0039	-0.0049	-0.0063	-0.0058	-0.0062	-0.0057	-0.007	-0.007
625	0	-0.0014	-0.002	-0.0043	-0.0049	-0.0061	-0.0064	-0.0061	-0.0058	-0.0072	-0.0072
624	0.0002	-0.0015	-0.0024	-0.0039	-0.0048	-0.0064	-0.0059	-0.0066	-0.006	-0.0074	-0.0071
623	-0.0001	-0.002	-0.0027	-0.0042	-0.0046	-0.0061	-0.0058	-0.0058	-0.006	-0.0074	-0.0073
622	0.0002	-0.0017	-0.0028	-0.0042	-0.0051	-0.0061	-0.0064	-0.0066	-0.006	-0.007	-0.007
621	-0.0001	-0.0017	-0.0022	-0.0041	-0.0048	-0.0063	-0.0064	-0.0065	-0.006	-0.007	-0.0071
620	-0.0001	-0.0022	-0.0025	-0.0044	-0.0049	-0.0061	-0.0059	-0.0062	-0.0058	-0.0076	-0.0072
619	0.0003	-0.0012	-0.0022	-0.004	-0.0048	-0.0066	-0.0063	-0.0066	-0.0059	-0.0071	-0.0069
618	0	-0.0014	-0.0021	-0.0038	-0.0053	-0.0066	-0.0064	-0.006	-0.0058	-0.0072	-0.0071
617	-0.0002	-0.0022	-0.0024	-0.0044	-0.0049	-0.006	-0.0057	-0.0062	-0.0064	-0.0071	-0.0069
616	0.0001	-0.0015	-0.0026	-0.0041	-0.0045	-0.0064	-0.0057	-0.0064	-0.0057	-0.0069	-0.007
615	0.0002	-0.0016	-0.0025	-0.0042	-0.0048	-0.0062	-0.0061	-0.0061	-0.0062	-0.0073	-0.0071
614	0	-0.0017	-0.0025	-0.0044	-0.0044	-0.0057	-0.0058	-0.0064	-0.0053	-0.0072	-0.0067
613	0.0002	-0.0013	-0.0025	-0.0038	-0.0042	-0.006	-0.0055	-0.006	-0.0057	-0.0067	-0.0067
612	0.0003	-0.0019	-0.0021	-0.0041	-0.0043	-0.0061	-0.0055	-0.006	-0.006	-0.0072	-0.0066
611	-0.0002	-0.0018	-0.0022	-0.0042	-0.0046	-0.0062	-0.0061	-0.0056	-0.0052	-0.0068	-0.0067
610	0.0001	-0.0015	-0.0022	-0.0037	-0.0042	-0.006	-0.0058	-0.0063	-0.0055	-0.0065	-0.0067
609	0.0004	-0.0016	-0.0023	-0.0038	-0.0042	-0.0061	-0.0054	-0.0056	-0.0057	-0.0068	-0.0068
608	0	-0.0015	-0.002	-0.0039	-0.0042	-0.0057	-0.0058	-0.0058	-0.0051	-0.0065	-0.0062
607	0	-0.0016	-0.0021	-0.0038	-0.0043	-0.0054	-0.0056	-0.0058	-0.0055	-0.0066	-0.0065
606	0.0002	-0.0014	-0.0021	-0.0038	-0.0039	-0.0055	-0.0051	-0.0054	-0.005	-0.0063	-0.0063
605	-0.0001	-0.0014	-0.0018	-0.0032	-0.0041	-0.0057	-0.0052	-0.0057	-0.005	-0.0061	-0.0061
604	0.0004	-0.0016	-0.0022	-0.0034	-0.004	-0.0055	-0.0055	-0.005	-0.0055	-0.0065	-0.0065
603	0.0001	-0.0012	-0.0021	-0.0039	-0.0042	-0.005	-0.0053	-0.0057	-0.0049	-0.0061	-0.0058
602	0	-0.0011	-0.0019	-0.0034	-0.004	-0.0056	-0.005	-0.0052	-0.005	-0.006	-0.0058
601	0.0002	-0.0015	-0.0022	-0.003	-0.0036	-0.0051	-0.0052	-0.005	-0.0048	-0.006	-0.0062
600	0	-0.001	-0.0017	-0.0035	-0.0037	-0.0052	-0.0051	-0.0052	-0.004	-0.0061	-0.0059
599	0	-0.0013	-0.0022	-0.0031	-0.0037	-0.005	-0.0047	-0.0051	-0.0047	-0.0057	-0.0056
598	-0.0001	-0.0012	-0.0018	-0.0034	-0.0039	-0.005	-0.0044	-0.0053	-0.0047	-0.0058	-0.0055
597	-0.0004	-0.0012	-0.0019	-0.0033	-0.0034	-0.0054	-0.0049	-0.0047	-0.0045	-0.0057	-0.0056
596	0.0006	-0.0015	-0.0017	-0.0028	-0.0036	-0.0048	-0.0046	-0.0047	-0.0043	-0.0053	-0.0052
595	-0.0001	-0.0018	-0.0017	-0.0032	-0.0037	-0.0051	-0.0041	-0.0053	-0.0048	-0.0055	-0.0055
594	-0.0005	-0.0008	-0.0021	-0.0032	-0.0032	-0.0051	-0.0046	-0.0047	-0.0043	-0.0058	-0.0052
593	-0.0002	-0.0015	-0.0016	-0.0029	-0.0033	-0.0051	-0.0048	-0.0045	-0.0041	-0.0056	-0.0054
592	-0.0002	-0.0015	-0.0018	-0.0027	-0.0032	-0.005	-0.0042	-0.0046	-0.0043	-0.0051	-0.0051
591	0	-0.0008	-0.0017	-0.0026	-0.0037	-0.0042	-0.004	-0.0043	-0.004	-0.0054	-0.0049
590	0.0003	-0.001	-0.0016	-0.0029	-0.0035	-0.0049	-0.0045	-0.0047	-0.0041	-0.0051	-0.0049
589	0	-0.0014	-0.0018	-0.0029	-0.0035	-0.0046	-0.0045	-0.0043	-0.0039	-0.005	-0.0053
588	-0.0003	-0.001	-0.002	-0.0026	-0.0034	-0.0046	-0.004	-0.0042	-0.0036	-0.0055	-0.0048
587	0.0001	-0.0014	-0.0015	-0.003	-0.0032	-0.0047	-0.0038	-0.0046	-0.004	-0.0051	-0.0047
586	0.0001	-0.0015	-0.0021	-0.0027	-0.0032	-0.0047	-0.0045	-0.0043	-0.0038	-0.005	-0.0045
585	0.0002	-0.0012	-0.0015	-0.0026	-0.0029	-0.0043	-0.004	-0.0044	-0.0037	-0.0048	-0.0046
584	0.0001	-0.0008	-0.0014	-0.0028	-0.0029	-0.0045	-0.0036	-0.0042	-0.0039	-0.005	-0.0048
583	-0.0003	-0.001	-0.0018	-0.0024	-0.0033	-0.0047	-0.0041	-0.004	-0.0035	-0.0052	-0.0044
582	0.0002	-0.0009	-0.0017	-0.0027	-0.0031	-0.0042	-0.0043	-0.004	-0.0035	-0.005	-0.0044
581	0.0003	-0.0012	-0.0018	-0.0024	-0.0031	-0.0047	-0.0037	-0.0044	-0.0043	-0.0045	-0.0049
580	-0.0002	-0.0009	-0.0017	-0.0028	-0.0031	-0.0047	-0.0038	-0.0042	-0.0036	-0.005	-0.0043
579	0	-0.0012	-0.0013	-0.0029	-0.0027	-0.0043	-0.0037	-0.0043	-0.0037	-0.0049	-0.0047
578	-0.0001	-0.001	-0.0016	-0.0025	-0.0029	-0.0041	-0.0038	-0.004	-0.0038	-0.0047	-0.0048
577	0.0004	-0.0009	-0.0015	-0.0029	-0.003	-0.0045	-0.0043	-0.0038	-0.0032	-0.0048	-0.0047
576	0.0002	-0.0015	-0.0014	-0.0027	-0.003	-0.0047	-0.0041	-0.0048	-0.0033	-0.0052	-0.0041
575	-0.0001	-0.001	-0.0019	-0.0027	-0.0027	-0.0038	-0.0038	-0.0036	-0.0037	-0.0049	-0.0043
574	0.0002	-0.0009	-0.0019	-0.0028	-0.0031	-0.0042	-0.0037	-0.004	-0.0035	-0.0046	-0.0043
573	-0.0001	-0.0015	-0.0013	-0.0023	-0.0031	-0.0042	-0.0033	-0.0042	-0.0035	-0.0046	-0.0041
572	0	-0.0007	-0.0013	-0.0023	-0.0029	-0.0042	-0.0036	-0.0038	-0.0033	-0.0043	-0.004
571	0.0003	-0.0007	-0.0015	-0.0024	-0.0026	-0.0043	-0.0037	-0.0042	-0.0032	-0.0045	-0.0044
570	0.0003	-0.0011	-0.0012	-0.0024	-0.0027	-0.0034	-0.0032	-0.0033	-0.0032	-0.0042	-0.0038
569	0	-0.0005	-0.0013	-0.0021	-0.0025	-0.0035	-0.0029	-0.0036	-0.0032	-0.004	-0.0037
568	0.0001	-0.0008	-0.0016	-0.002	-0.0023	-0.0037	-0.0031	-0.0035	-0.0027	-0.0039	-0.0033
567	0.0003	-0.001	-0.0012	-0.0017	-0.002	-0.0033	-0.003	-0.0027	-0.0027	-0.0043	-0.0035
566	0.0003	-0.0007	-0.001	-0.0019	-0.002	-0.0033	-0.0028	-0.0031	-0.0024	-0.0036	-0.0033
565	0.0001	-0.0009	-0.0008	-0.0016	-0.0016	-0.0031	-0.0026	-0.0023	-0.0018	-0.0032	-0.003
564	0.0002	-0.0007	-0.0007	-0.0016	-0.0016	-0.0029	-0.0021	-0.0025	-0.002	-0.0029	-0.0028
563	-0.0001	-0.001	-0.0005	-0.0011	-0.0014	-0.0026	-0.0021	-0.0022	-0.0015	-0.0029	-0.0021
562	0.0003	-0.0003	-0.0007	-0.0007	-0.0015	-0.002	-0.0021	-0.002	-0.0017	-0.0025	-0.0024
561	0.0006	-0.0006	0	-0.0012	-0.0011	-0.0023	-0.0015	-0.002	-0.0013	-0.0019	-0.0024
560	0	-0.0007	-0.0005	-0.0009	-0.0009	-0.002	-0.0014	-0.0014	-0.0011	-0.0025	-0.0017
559	0.0004	-0.0002	-0.0005	-0.0009	-0.0008	-0.0017	-0.0015	-0.0019	-0.0012	-0.0021	-0.0016
558	0.0006	-0.0004	-0.0002	-0.0006	-0.0005	-0.0017	-0.0012	-0.0008	-0.0003	-0.0018	-0.0014
557	0.0002	-0.0002	-0.0005	-0.0006	-0.0002	-0.0016	-0.001	-0.0013	-0.0005	-0.0015	-0.0014
556	0.0002	-0.0001	0.0001	-0.0004	-0.0004	-0.0015	-0.0009	-0.0013	-0.0007	-0.0018	-0.0014
555	0.0003	-0.0001	0	0	-0.0006	-0.0011	-0.001	-0.0009	-0.0003	-0.0014	-0.0014
554	0.0001	-0.0004	0	-0.0004	-0.0004	-0.0016	-0.0007	-0.0008	-0.0001	-0.0012	-0.001
553	0.0003	-0.0003	-0.0002	-0.0001	-0.0001	-0.0015	-0.0001	-0.0008	0	-0.001	-0.001
552	0.0003	-0.0003	0.0001	-0.0001	-0.0005	-0.0011	-0.0004	-0.0006	0.0003	-0.0008	-0.0008
551	0.0002	-0.0005	-0.0002	-0.0001	-0.0003	-0.0011	-0.0004	-0.0006	-0.0003	-0.0012	-0.001
550	0	-0.0005	0	0.0002	0.0002	-0.0007	-0.0006	-0.0007	-0.0003	-0.001	-0.0007
549	0.0004	0.0004	0.0001	-0.0001	0.0001	-0.0012	-0.0002	-0.0008	0.0003	-0.0011	-0.0011
548	0.0005	-0.0005	-0.0002	-0.0003	-0.0001	-0.0014	-0.0002	-0.0004	-0.0001	-0.0012	-0.0005
547	0.0002	-0.0005	0.0002	-0.0002	0.0002	-0.0009	-0.0005	-0.0007	0.0002	-0.0009	-0.0006
546	0.0006	0	0.0001	-0.0003	-0.0001	-0.0012	-0.0005	-0.0005	0	-0.0008	-0.0007
545	0.0004	-0.0001	-0.0001	0	0	-0.001	-0.0005	-0.0006	-0.0003	-0.0008	-0.0005
544	-0.0001	-0.0003	0.0002	0	-0.0002	-0.0011	-0.0005	-0.0005	0.0003	-0.0009	-0.0004
543	-0.0001	-0.0005	0.0004	0.0001	0	-0.0012	-0.0003	-0.0007	0.0002	-0.0011	-0.0009
542	0.0002	0.0001	-0.0002	-0.0004	0	-0.0009	-0.0006	-0.0009	0.0001	-0.0014	-0.0007
541	0.0002	-0.0001	0.0002	-0.0003	-0.0001	-0.001	-0.0004	-0.0005	-0.0001	-0.0013	-0.0005
540	-0.0001	-0.0005	0.0002	0.0002	0.0001	-0.0009	-0.0006	-0.0011	-0.0004	-0.0012	-0.0013
539	0	0.0001	-0.0002	0.0002	0.0002	-0.0009	-0.0007	-0.0004	-0.0005	-0.0012	-0.001
538	0.0002	-0.0003	0.0002	0.0001	-0.0001	-0.0011	-0.0006	-0.0009	0	-0.0011	-0.0007
537	0.0006	-0.0002	0.0001	0	0.0001	-0.0008	-0.0005	-0.0013	-0.0003	-0.0011	-0.0012
536	0.0003	-0.0001	0.0002	0.0004	0	-0.0009	-0.0005	-0.0006	0.0001	-0.0015	-0.0007
535	0.0003	-0.0002	0.0001	0.0001	-0.0002	-0.0009	-0.0005	-0.0005	0.0001	-0.0016	-0.0007
534	0	-0.0001	-0.0001	0.0004	0	-0.0005	-0.0002	-0.0007	-0.0001	-0.001	-0.0007
533	0.0004	0.0003	0.0001	0.0003	0.0007	-0.0005	-0.0001	-0.0004	-0.0001	-0.0006	-0.0006
532	0.0006	-0.0004	0.0004	-0.0001	0.0007	-0.0002	-0.0002	-0.0002	0.0006	-0.0009	-0.0002
531	0.0019	-0.0013	-0.0013	0.0001	0.0009	-0.0006	-0.0002	-0.0007	0.0001	-0.0006	-0.0001
530	0.0015	-0.0013	-0.0013	0.0001	0.0009	-0.0005	0	-0.0002	0.0007	0	0.0001
529	0.0014	-0.0009	-0.0012	0.0005	0.0007	-0.0001	0.0002	0	0.0009	-0.0004	0.0003
528	0.0013	-0.0013	-0.0009	0.001	0.0012	-0.0006	0.0002	-0.0001	0.0007	-0.0003	0.0004
527	0.0012	-0.0011	-0.0011	0.0007	0.0011	-0.0001	0.0006	0.0003	0.0007	0	0.0004
526	0.0018	-0.0009	-0.0008	0.0007	0.0011	-0.0001	0.0005	0	0.0011	0.0002	0.0005
525	0.0017	-0.0012	-0.0008	0.0008	0.0016	0.0002	0.0005	0.0004	0.0012	0.0007	0.0007
524	0.0014	-0.0015	-0.0012	0.0011	0.0015	0.0002	0.0005	0.0008	0.0016	0.0001	0.0007
523	0.0015	-0.0007	-0.001	0.0012	0.0013	0.0002	0.0012	0.0009	0.0013	0.0002	0.0008
522	0.0014	-0.0008	-0.0008	0.0011	0.0016	-0.0001	0.0011	0.0008	0.0013	0.0001	0.0011
521	0.0016	-0.0014	-0.001	0.0011	0.0014	-0.0002	0.0009	0.0002	0.0014	-0.0003	0.0011
520	0.0018	-0.0015	-0.0008	0.0007	0.0011	0.0001	0.0007	0.0003	0.0014	-0.0004	0.0005
519	0.0019	-0.0013	-0.0008	0.0009	0.0011	0	0.0005	0.0007	0.001	-0.0001	0.0004
518	0.0016	-0.0014	-0.0008	0.0006	0.0012	-0.0004	0.0002	-0.0002	0.0008	0.0001	0.0003
517	0.0017	-0.0013	-0.0011	0.0005	0.0013	-0.0001	0.0004	-0.0004	0.0005	-0.0004	-0.0001
516	0.0018	-0.0013	-0.0011	0.0006	0.0012	-0.0008	0.0005	-0.0004	0.0001	-0.0005	-0.0003
515	0.0017	-0.0013	-0.0011	0.0003	0.0006	-0.0017	-0.0001	-0.0007	-0.0001	-0.0007	-0.0004
514	0.0018	-0.0012	-0.0017	-0.0003	0.0003	-0.0015	-0.0005	-0.0015	-0.0001	-0.0009	-0.0011
513	0.0015	-0.0015	-0.0021	-0.0007	-0.0001	-0.0015	-0.001	-0.001	-0.0009	-0.0012	-0.001
512	0.0013	-0.0016	-0.002	-0.0004	-0.0005	-0.0019	-0.001	-0.0014	-0.0011	-0.0021	-0.0016
511	0.001	-0.0018	-0.002	-0.0007	-0.0007	-0.0021	-0.0015	-0.0023	-0.0008	-0.0021	-0.0018
510	0.0011	-0.0019	-0.0026	-0.0007	-0.0007	-0.0022	-0.0016	-0.0023	-0.0011	-0.0023	-0.0019
509	0.0013	-0.0016	-0.0026	-0.0008	-0.0009	-0.0026	-0.002	-0.0021	-0.0018	-0.0027	-0.0019
508	0.0015	-0.002	-0.0027	-0.0014	-0.0014	-0.003	-0.0023	-0.0027	-0.0018	-0.0029	-0.0025
507	0.0014	-0.0021	-0.0024	-0.0015	-0.0017	-0.0031	-0.0025	-0.0027	-0.0022	-0.003	-0.0031
506	0.0015	-0.0024	-0.0028	-0.0012	-0.0016	-0.0033	-0.0029	-0.0028	-0.0017	-0.0029	-0.0029
505	0.0013	-0.0021	-0.0029	-0.0017	-0.0018	-0.0037	-0.0032	-0.003	-0.0029	-0.0031	-0.0029
504	0.0014	-0.002	-0.0031	-0.0017	-0.0024	-0.0037	-0.003	-0.0036	-0.0027	-0.0035	-0.0033
503	0.0017	-0.0021	-0.0032	-0.0017	-0.0026	-0.0039	-0.0038	-0.0036	-0.0028	-0.0036	-0.003
502	0.0019	-0.0022	-0.0032	-0.0024	-0.0025	-0.0037	-0.0039	-0.0041	-0.0031	-0.0043	-0.0039
501	0.0015	-0.0023	-0.0032	-0.0023	-0.0022	-0.0041	-0.0042	-0.004	-0.0033	-0.0041	-0.0037
500	0.0017	-0.0021	-0.0034	-0.0025	-0.0025	-0.0041	-0.0039	-0.0044	-0.0035	-0.0042	-0.0038
499	0.0015	-0.002	-0.0035	-0.0024	-0.0026	-0.0046	-0.0044	-0.0044	-0.0037	-0.0042	-0.0038
498	0.0013	-0.0021	-0.0032	-0.0028	-0.0025	-0.0051	-0.0041	-0.0045	-0.0038	-0.0044	-0.004
497	0.0014	-0.0021	-0.0035	-0.0025	-0.0026	-0.0052	-0.0044	-0.0044	-0.0035	-0.0047	-0.0044
496	0.0015	-0.0021	-0.0033	-0.0025	-0.0028	-0.005	-0.0042	-0.0048	-0.0039	-0.0048	-0.0042
495	0.0015	-0.0021	-0.0033	-0.0024	-0.003	-0.005	-0.0046	-0.005	-0.0038	-0.0048	-0.0041
494	0.0015	-0.0026	-0.0034	-0.0025	-0.003	-0.0048	-0.0041	-0.0044	-0.004	-0.0045	-0.004
493	0.0016	-0.0024	-0.0038	-0.0026	-0.0029	-0.005	-0.0041	-0.0046	-0.0037	-0.0047	-0.0038
492	0.0015	-0.0023	-0.0035	-0.0028	-0.003	-0.0051	-0.0044	-0.0043	-0.0036	-0.0049	-0.0041
491	0.0015	-0.0018	-0.0035	-0.0025	-0.0026	-0.0052	-0.0043	-0.0047	-0.0037	-0.0046	-0.0039
490	0.0016	-0.0023	-0.0032	-0.0024	-0.0031	-0.0048	-0.0041	-0.0043	-0.0035	-0.0042	-0.0042
489	0.0017	-0.0026	-0.0031	-0.0027	-0.0031	-0.0048	-0.004	-0.0045	-0.0033	-0.0039	-0.0035
488	0.0016	-0.0023	-0.0034	-0.0021	-0.003	-0.0042	-0.0037	-0.0043	-0.0033	-0.0039	-0.0037
487	0.0014	-0.0025	-0.0035	-0.0019	-0.0027	-0.0046	-0.0039	-0.0043	-0.0033	-0.0042	-0.0038
486	0.0014	-0.0026	-0.0033	-0.0023	-0.0026	-0.0045	-0.0038	-0.0038	-0.0032	-0.0041	-0.0037
485	0.0013	-0.0024	-0.0033	-0.0021	-0.0025	-0.0046	-0.0035	-0.0042	-0.0031	-0.0044	-0.0036
484	0.0017	-0.0025	-0.0036	-0.0021	-0.0022	-0.0044	-0.0034	-0.004	-0.003	-0.0044	-0.0038
483	0.0016	-0.0021	-0.0037	-0.0024	-0.0024	-0.004	-0.0033	-0.0038	-0.0032	-0.0043	-0.0032
482	0.0017	-0.0024	-0.0033	-0.0025	-0.0025	-0.0044	-0.0033	-0.0035	-0.0028	-0.0039	-0.0031
481	0.0019	-0.0026	-0.0034	-0.0019	-0.0025	-0.0042	-0.0035	-0.0039	-0.0025	-0.0038	-0.0031
480	0.0018	-0.0021	-0.0028	-0.0023	-0.0024	-0.0043	-0.0036	-0.0041	-0.0025	-0.0037	-0.0031
479	0.0018	-0.0021	-0.003	-0.002	-0.0024	-0.0042	-0.0038	-0.004	-0.0027	-0.0037	-0.0032
478	0.0016	-0.002	-0.0032	-0.0018	-0.0026	-0.0044	-0.0034	-0.0035	-0.0028	-0.0036	-0.0033
477	0.0015	-0.0022	-0.0026	-0.0019	-0.0025	-0.0044	-0.0034	-0.0036	-0.003	-0.0039	-0.003
476	0.0018	-0.0022	-0.0031	-0.0021	-0.0024	-0.0041	-0.0034	-0.0039	-0.0027	-0.0038	-0.003
475	0.0017	-0.002	-0.003	-0.0016	-0.0022	-0.004	-0.0037	-0.0035	-0.0025	-0.0038	-0.0029
474	0.0016	-0.0019	-0.0033	-0.0021	-0.0022	-0.0036	-0.0035	-0.0028	-0.0026	-0.0031	-0.0024
473	0.0016	-0.0023	-0.0033	-0.0021	-0.0019	-0.0036	-0.0033	-0.0034	-0.0026	-0.0031	-0.0025
472	0.0019	-0.0022	-0.003	-0.0017	-0.0018	-0.0038	-0.0032	-0.0032	-0.0024	-0.0029	-0.0022
471	0.0016	-0.0021	-0.0032	-0.0019	-0.0016	-0.0041	-0.0028	-0.0031	-0.0021	-0.0027	-0.0027
470	0.0016	-0.0022	-0.0031	-0.0018	-0.0018	-0.0042	-0.0031	-0.0031	-0.0022	-0.0029	-0.0026
469	0.0018	-0.0025	-0.0036	-0.0014	-0.0017	-0.0036	-0.0029	-0.0034	-0.0021	-0.0027	-0.002
468	0.0016	-0.0023	-0.003	-0.0021	-0.0018	-0.0038	-0.0028	-0.0034	-0.002	-0.0028	-0.0021
467	0.0017	-0.002	-0.0028	-0.0021	-0.0018	-0.0032	-0.0022	-0.0032	-0.0017	-0.0025	-0.0019
466	0.0016	-0.0019	-0.0029	-0.0017	-0.002	-0.0029	-0.0022	-0.0029	-0.0013	-0.0023	-0.0019
465	0.0016	-0.002	-0.0026	-0.0016	-0.0019	-0.0027	-0.0023	-0.0028	-0.0014	-0.0022	-0.0017
464	0.0015	-0.0018	-0.0027	-0.0014	-0.0015	-0.0028	-0.0029	-0.0026	-0.0009	-0.0022	-0.0018
463	0.0017	-0.0019	-0.0029	-0.0008	-0.0013	-0.0029	-0.0028	-0.0022	-0.0009	-0.0024	-0.0012
462	0.0019	-0.0018	-0.0029	-0.0013	-0.0011	-0.0026	-0.0019	-0.002	-0.0006	-0.0021	-0.0008
461	0.0017	-0.002	-0.0023	-0.0012	-0.001	-0.003	-0.0017	-0.0017	-0.0005	-0.0017	-0.0009
460	0.0018	-0.0022	-0.0024	-0.001	-0.0007	-0.003	-0.002	-0.0016	-0.0001	-0.0013	-0.0007
459	0.002	-0.0017	-0.0026	-0.0009	-0.0009	-0.0024	-0.0011	-0.0015	-0.0003	-0.0011	-0.0006
458	0.0017	-0.0018	-0.0023	-0.0009	-0.0009	-0.0023	-0.0011	-0.001	0.0003	-0.0009	-0.0003
457	0.0018	-0.0015	-0.0025	-0.0004	-0.0008	-0.002	-0.0013	-0.0014	-0.0001	-0.001	0
456	0.0016	-0.0011	-0.0026	-0.0006	-0.0001	-0.0021	-0.001	-0.0014	0.0002	-0.0006	0
455	0.0014	-0.0011	-0.0018	-0.0011	0	-0.0019	-0.0006	-0.001	0.0003	-0.001	0.0001
454	0.002	-0.0014	-0.0023	-0.0004	0.0001	-0.0014	-0.0009	-0.0012	0.0003	-0.0006	-0.0003
453	0.002	-0.0015	-0.0021	0	0.0003	-0.0011	-0.0009	-0.0006	-0.0001	-0.0005	0.0002
452	0.0022	-0.0015	-0.0017	-0.0001	0.0001	-0.0011	-0.0004	-0.0006	0.0006	0	0.0004
451	0.0021	-0.0015	-0.0016	0.0004	0.0002	-0.0011	-0.0002	-0.0008	0.0011	-0.0002	0.0006
450	0.0021	-0.0016	-0.0026	0.0005	-0.0001	-0.0015	0	-0.0004	0.0009	-0.0001	0.0005
449	0.002	-0.0014	-0.0018	0	0.0006	-0.0014	0.0001	-0.0004	0.0009	0.0002	0.0009
448	0.0021	-0.0013	-0.0015	0	0.0003	-0.0011	-0.0001	-0.0001	0.001	0.0001	0.0012
447	0.0023	-0.0011	-0.0018	0	0.0009	-0.001	-0.0002	-0.0003	0.0012	0.0004	0.0011
446	0.0021	-0.0009	-0.0017	-0.0001	0.0005	-0.0008	-0.0004	-0.0003	0.0006	0.0005	0.0005
445	0.0022	-0.001	-0.0016	0.0007	0.0004	-0.0005	0.0001	0.0002	0.0007	0.0005	0.0012
444	0.0017	-0.0011	-0.002	0.0004	0.0005	-0.0011	0.0001	-0.0004	0.0012	0.0005	0.0011
443	0.0018	-0.001	-0.0016	0.0003	0.0004	-0.0012	0	0	0.0009	0.0006	0.0011
442	0.0016	-0.0011	-0.0017	0.0006	0.0003	-0.001	0	-0.0005	0.0012	0.0004	0.0008
441	0.0024	-0.0007	-0.0015	0.0004	0.001	-0.0006	0.0002	0	0.0011	0.0009	0.0011
440	0.002	-0.0009	-0.0013	0	0.0007	-0.0009	-0.0001	0.0002	0.0013	0.0005	0.0014
439	0.0022	-0.0006	-0.0016	0.0004	0.001	-0.0003	0.0008	0.0004	0.0018	0.0015	0.002
438	0.0018	-0.001	-0.002	0.0004	0.001	-0.0004	0.0005	0.0007	0.0016	0.0018	0.0031
437	0.0019	-0.0009	-0.0018	0.0008	0.0013	0.0002	0.001	0.001	0.0024	0.002	0.0034
436	0.0022	-0.0007	-0.0012	0.001	0.0009	0.0003	0.0016	0.0012	0.0024	0.0019	0.0032
435	0.0022	-0.0007	-0.001	0.001	0.0013	0.0005	0.0017	0.0017	0.0028	0.0025	0.0036
434	0.0024	-0.0005	-0.001	0.0013	0.0017	0.0007	0.0022	0.0013	0.0036	0.0028	0.004
433	0.0024	-0.0006	-0.0007	0.0014	0.0021	0.0008	0.0023	0.0024	0.0039	0.003	0.0045
432	0.0026	-0.0008	-0.0006	0.0018	0.0023	0.0014	0.0029	0.0032	0.0041	0.0041	0.005
431	0.0022	-0.0002	-0.0005	0.0021	0.0028	0.0017	0.0033	0.0026	0.0051	0.0043	0.0055
430	0.0023	0	-0.0002	0.0021	0.0034	0.0025	0.0037	0.0033	0.0054	0.0048	0.0062
429	0.0029	0	-0.0004	0.0027	0.0037	0.0031	0.0044	0.0044	0.0061	0.0053	0.0071
428	0.0023	0	0.0002	0.0036	0.0044	0.0035	0.0049	0.0046	0.0062	0.0068	0.0073
427	0.0023	0.0003	0.0007	0.0039	0.0044	0.0043	0.0052	0.0046	0.0071	0.0065	0.0078
426	0.0024	0.0006	0.0016	0.0041	0.0053	0.0049	0.0065	0.0056	0.0072	0.0076	0.0083
425	0.0023	0.0012	0.0019	0.0057	0.0059	0.0053	0.0067	0.0061	0.0076	0.008	0.0092
424	0.003	0.0015	0.0023	0.0063	0.0073	0.0066	0.0076	0.0074	0.0085	0.0087	0.0104
423	0.0026	0.0014	0.0035	0.0072	0.0085	0.0075	0.0085	0.0082	0.0094	0.01	0.0109
422	0.0007	0.0044	0.0066	0.0084	0.0097	0.0097	0.0101	0.0099	0.011	0.0102	0.0117
421	0.0012	0.0056	0.008	0.0103	0.0111	0.012	0.0127	0.0109	0.0122	0.0113	0.0123
420	0.0008	0.0066	0.01	0.0124	0.0138	0.0148	0.0148	0.0132	0.0139	0.0126	0.0137
419	0.001	0.0077	0.0118	0.0162	0.017	0.0179	0.0177	0.0155	0.0171	0.0158	0.0171
418	0.0016	0.0091	0.015	0.02	0.0212	0.0225	0.022	0.0185	0.0201	0.0194	0.0191
417	0.0018	0.0115	0.0177	0.0243	0.0267	0.0282	0.0268	0.0236	0.025	0.024	0.0232
416	0.0013	0.013	0.0216	0.0294	0.0333	0.0347	0.0336	0.0295	0.0308	0.0295	0.0304
415	0.002	0.0151	0.0263	0.0359	0.0406	0.042	0.0415	0.037	0.0371	0.0382	0.0376
414	0.0016	0.0169	0.0304	0.0425	0.048	0.0512	0.0499	0.0456	0.0458	0.045	0.0454
413	0.0019	0.0193	0.0345	0.0484	0.0558	0.0606	0.0592	0.0553	0.0545	0.054	0.0541
412	0.0022	0.0214	0.0376	0.0539	0.0627	0.0677	0.0687	0.0628	0.0628	0.0619	0.0612
411	0.0019	0.0221	0.0402	0.0574	0.0678	0.0742	0.0746	0.0695	0.0679	0.068	0.0666
410	0.0017	0.0218	0.0406	0.0594	0.0698	0.077	0.0788	0.0734	0.0717	0.0703	0.0723
409	0.0025	0.0214	0.0407	0.0595	0.0704	0.0775	0.08	0.0747	0.0736	0.0714	0.0688
408	0.0025	0.0208	0.0386	0.0577	0.068	0.0761	0.0767	0.0714	0.0719	0.069	0.0675
407	0.0023	0.018	0.0352	0.0541	0.0629	0.071	0.0731	0.0686	0.0666	0.0655	0.0632
406	0.0019	0.0157	0.0317	0.0484	0.0571	0.0639	0.0654	0.0603	0.059	0.0561	0.0561
405	0.0015	0.0134	0.0261	0.0415	0.0482	0.0547	0.0556	0.0502	0.0493	0.0453	0.0459
404	0.0023	0.0097	0.021	0.0338	0.039	0.0445	0.045	0.039	0.0373	0.034	0.0319
403	0.0021	0.0063	0.0149	0.0252	0.0279	0.0331	0.0319	0.0268	0.0253	0.0224	0.0195
402	0.0022	0.0033	0.0085	0.0165	0.0186	0.0217	0.0199	0.0151	0.0125	0.0092	0.0064
401	0.0019	0.0001	0.003	0.0084	0.0077	0.0097	0.0087	0.0033	-0.0001	-0.0043	-0.0058
400	0.002	-0.0027	-0.0032	0.0005	-0.0019	-0.0025	-0.004	-0.0091	-0.0127	-0.0158	-0.019
399	0.0017	-0.0059	-0.0073	-0.0062	-0.0102	-0.0118	-0.014	-0.0183	-0.0215	-0.0257	-0.0278
398	0.0014	-0.0078	-0.0115	-0.0127	-0.0164	-0.0192	-0.0209	-0.0263	-0.0291	-0.0332	-0.0369
397	0.0016	-0.0093	-0.0141	-0.016	-0.0216	-0.0252	-0.028	-0.032	-0.0349	-0.0389	-0.0427
396	0.0019	-0.0101	-0.0159	-0.0191	-0.0256	-0.0292	-0.0309	-0.0369	-0.0384	-0.0425	-0.0461
395	0.0016	-0.0106	-0.0169	-0.0205	-0.0268	-0.0308	-0.0336	-0.0385	-0.0413	-0.0454	-0.0481
394	0.0011	-0.0106	-0.017	-0.0219	-0.0278	-0.0321	-0.0345	-0.0392	-0.0421	-0.0456	-0.0478
393	0.0016	-0.0107	-0.0169	-0.0212	-0.0277	-0.032	-0.0338	-0.039	-0.0409	-0.0441	-0.0461
392	0.0018	-0.0098	-0.0167	-0.0203	-0.0269	-0.0311	-0.0331	-0.038	-0.0399	-0.0425	-0.0454
391	0.0011	-0.0095	-0.0164	-0.02	-0.0257	-0.0302	-0.0318	-0.0356	-0.0389	-0.0417	-0.0435
390	0.0013	-0.0092	-0.0151	-0.0192	-0.0242	-0.0285	-0.0307	-0.0349	-0.0361	-0.0398	-0.0416
389	0.0011	-0.0085	-0.0142	-0.0177	-0.0236	-0.0271	-0.0292	-0.0331	-0.0342	-0.0379	-0.0392
388	0.0014	-0.008	-0.0141	-0.0169	-0.0232	-0.0266	-0.028	-0.0325	-0.0327	-0.0361	-0.0382
387	0.001	-0.0072	-0.0132	-0.0167	-0.0219	-0.0253	-0.0268	-0.031	-0.0324	-0.0352	-0.0368
386	0.0016	-0.0074	-0.0136	-0.0165	-0.0209	-0.0249	-0.0273	-0.0302	-0.0309	-0.0341	-0.0358
385	0.0021	-0.0078	-0.0127	-0.0162	-0.0209	-0.0242	-0.0259	-0.0291	-0.03	-0.033	-0.0346
384	0.001	-0.0075	-0.0123	-0.0155	-0.0212	-0.0245	-0.0256	-0.0291	-0.0302	-0.0319	-0.0345
383	0.0012	-0.0064	-0.0127	-0.0154	-0.0205	-0.0238	-0.0256	-0.0275	-0.0291	-0.0323	-0.0329
382	0.001	-0.0065	-0.0116	-0.0156	-0.0203	-0.0235	-0.0253	-0.0283	-0.0287	-0.0314	-0.0324
381	0.0014	-0.0067	-0.012	-0.0154	-0.0202	-0.0236	-0.0249	-0.0283	-0.0285	-0.031	-0.0322
380	0.0016	-0.006	-0.012	-0.0151	-0.02	-0.0243	-0.0251	-0.0275	-0.0281	-0.0307	-0.0318
379	0.0015	-0.0059	-0.0115	-0.0155	-0.0201	-0.0239	-0.0246	-0.0275	-0.0278	-0.0302	-0.0312
378	0.0005	-0.0064	-0.0121	-0.0148	-0.02	-0.0233	-0.0246	-0.027	-0.027	-0.03	-0.0315
377	0.001	-0.006	-0.0115	-0.0147	-0.0184	-0.022	-0.0242	-0.0259	-0.0269	-0.0294	-0.0308
376	0.0012	-0.0055	-0.011	-0.014	-0.0187	-0.0215	-0.0233	-0.025	-0.0262	-0.029	-0.0298
375	0.0013	-0.0059	-0.0106	-0.0138	-0.0185	-0.022	-0.0231	-0.0251	-0.0249	-0.0279	-0.0279
374	0.0014	-0.0053	-0.0107	-0.0133	-0.0167	-0.0201	-0.0223	-0.0243	-0.0243	-0.0266	-0.0277
373	0.001	-0.0053	-0.0105	-0.0131	-0.0161	-0.0205	-0.0215	-0.023	-0.0239	-0.0255	-0.0261
372	0.0008	-0.0052	-0.0094	-0.0129	-0.0166	-0.0196	-0.0209	-0.0227	-0.0229	-0.0242	-0.0254
371	0.0015	-0.0053	-0.0096	-0.0118	-0.016	-0.0182	-0.0194	-0.0219	-0.021	-0.0227	-0.024
370	0.001	-0.0047	-0.0094	-0.0117	-0.0146	-0.0181	-0.0188	-0.0202	-0.0203	-0.0226	-0.0229
369	0.0008	-0.0046	-0.0087	-0.0109	-0.0148	-0.017	-0.0182	-0.0196	-0.0191	-0.0217	-0.0218
368	0.0016	-0.0041	-0.0089	-0.0102	-0.0142	-0.0166	-0.017	-0.0195	-0.0195	-0.0208	-0.0212
367	0.0012	-0.0044	-0.0078	-0.0096	-0.0129	-0.0158	-0.0161	-0.0188	-0.0171	-0.0194	-0.0189
366	0.002	-0.004	-0.0077	-0.0098	-0.0123	-0.0152	-0.0156	-0.0172	-0.0169	-0.0191	-0.019
365	0.001	-0.0032	-0.0074	-0.0093	-0.0118	-0.0136	-0.0144	-0.0172	-0.0156	-0.0173	-0.0181
364	0.0013	-0.0038	-0.0064	-0.0083	-0.0114	-0.0129	-0.014	-0.0151	-0.0153	-0.017	-0.0173
363	0.0012	-0.0037	-0.0066	-0.0076	-0.0101	-0.0128	-0.0126	-0.0144	-0.0136	-0.0158	-0.0168
362	0.0008	-0.0034	-0.0061	-0.0069	-0.0097	-0.0112	-0.0121	-0.0128	-0.0125	-0.0151	-0.0148
361	0.0012	-0.0016	-0.0057	-0.0072	-0.0088	-0.0103	-0.0106	-0.0123	-0.0118	-0.014	-0.0142
360	0.0011	-0.0018	-0.0052	-0.006	-0.0082	-0.0091	-0.0104	-0.0113	-0.0101	-0.0125	-0.0124
359	0.0004	-0.003	-0.0053	-0.0047	-0.0067	-0.0093	-0.0097	-0.0106	-0.0103	-0.0113	-0.0114
358	0.0014	-0.0025	-0.0043	-0.0054	-0.0058	-0.0092	-0.0081	-0.0087	-0.0083	-0.009	-0.0106
357	0.001	-0.0016	-0.0045	-0.0048	-0.0051	-0.0065	-0.0061	-0.0078	-0.0074	-0.0077	-0.0094
356	0.0014	-0.0013	-0.0028	-0.0032	-0.0049	-0.0056	-0.0052	-0.0058	-0.0043	-0.0071	-0.0081
355	-0.0006	-0.0011	-0.0019	-0.0024	-0.0042	-0.0042	-0.0035	-0.0049	-0.0021	-0.0054	-0.0055
354	0.0006	-0.0014	-0.002	-0.0015	-0.0019	-0.0023	-0.0024	-0.0027	-0.0021	-0.0051	-0.0044
353	0.0007	-0.0005	-0.0012	-0.0005	-0.0002	-0.0004	-0.002	-0.0029	-0.0019	-0.0022	-0.0032
352	0.0005	-0.0004	-0.0009	0.0008	0.0007	-0.0005	0.0001	-0.0007	0.0009	-0.0003	-0.0017
351	0.0015	-0.0009	0.0001	0	0.0012	0.0016	0.002	0.0012	0.0011	0.001	-0.0001
350	0.001	0.0008	0	0.0009	0.0019	0.0027	0.0033	0.0018	0.002	0.0019	0.0023
349	0.0012	0.0001	0.0001	0.0028	0.0023	0.0025	0.0039	0.003	0.0049	0.0024	0.002
348	0.0008	0.0011	0.0004	0.0013	0.0029	0.0037	0.005	0.0042	0.0056	0.0048	0.0045
347	0.0011	0.0004	0.0012	0.0033	0.0039	0.0044	0.0044	0.0036	0.0055	0.0044	0.0047
346	0.0006	0.0012	0.0011	0.0034	0.0047	0.0045	0.0061	0.0067	0.0053	0.0055	0.003
345	0.0003	0.0012	0.0016	0.0039	0.0049	0.0043	0.0064	0.004	0.0065	0.004	0.0046
344	0.0009	0.0009	0.0012	0.0041	0.0051	0.0053	0.0059	0.0046	0.0056	0.0058	0.0059
343	0.0009	0.0003	0.0021	0.0028	0.0049	0.0058	0.006	0.0068	0.0056	0.006	0.005
342	0.0004	0	0.0009	0.0043	0.0035	0.0061	0.0071	0.0065	0.0072	0.0069	0.0051
341	0.0011	0.0011	0.0015	0.0031	0.0044	0.0058	0.0067	0.0064	0.008	0.0077	0.0055
340	0.0016	0.001	0.001	0.0033	0.0055	0.0049	0.0071	0.005	0.0065	0.0058	0.0038
339	0.0007	0	0.0006	0.004	0.0053	0.0065	0.007	0.0058	0.0076	0.0052	0.006
338	0.0007	0.0005	0.001	0.0032	0.0045	0.0054	0.0065	0.0065	0.0074	0.0068	0.0046
337	0.0007	0	0.0007	0.0052	0.0058	0.0052	0.0073	0.0062	0.0075	0.0063	0.0042
336	0.0005	0.0011	0.0022	0.0045	0.0067	0.0062	0.0071	0.0055	0.0083	0.0072	0.0055
335	0.0016	0.0011	0.0014	0.0044	0.0052	0.0057	0.0068	0.0068	0.008	0.0066	0.007
334	0.0004	0.0007	0.0026	0.0044	0.0059	0.0069	0.0074	0.0068	0.0073	0.0078	0.0068
333	0.0003	0.0004	0.0015	0.0046	0.0064	0.0065	0.007	0.0075	0.0075	0.0083	0.0062
332	0.0014	0.0009	0.0018	0.0047	0.0052	0.0053	0.0069	0.0066	0.0079	0.007	0.0056
331	0.001	0.0011	0.0011	0.0038	0.0062	0.006	0.0072	0.0065	0.0081	0.0076	0.0072
330	0.0002	0.0011	0.0018	0.0045	0.0067	0.0053	0.0071	0.0067	0.0082	0.0068	0.0061
329	0.0004	0.0014	0.0026	0.0046	0.0059	0.0065	0.0062	0.007	0.0084	0.0062	0.0065
328	0.0006	0.0017	0.0018	0.0042	0.0046	0.0064	0.007	0.0073	0.0086	0.0052	0.0059
327	0.0014	0.0012	0.0011	0.0032	0.0063	0.0063	0.0072	0.007	0.0065	0.0069	0.0056
326	0.0017	0.0001	0.0014	0.0038	0.0057	0.0054	0.006	0.0061	0.0061	0.0076	0.0055
325	0.0002	0.0013	0.002	0.0033	0.0051	0.0062	0.0052	0.0066	0.006	0.0068	0.0061
324	0.0006	0.0006	0.0019	0.0034	0.0046	0.0052	0.0057	0.0056	0.0045	0.0053	0.0048
323	0.0015	0.0008	0.0019	0.003	0.0058	0.005	0.0066	0.0056	0.007	0.0065	0.0048
322	0.0001	0.0006	0.0021	0.0022	0.005	0.0048	0.0056	0.0053	0.0068	0.0053	0.0047
321	-0.0006	0.0007	0.0013	0.0019	0.0042	0.0042	0.0049	0.0045	0.0067	0.0052	0.0042
320	0.0011	0.0007	0.0018	0.0028	0.005	0.0033	0.0041	0.0041	0.0061	0.0041	0.004
319	0.0017	0.0001	0.0015	0.0027	0.0044	0.0037	0.0047	0.0046	0.0056	0.004	0.0036
318	0.0004	0.0006	-0.0001	0.0023	0.0037	0.0041	0.0042	0.0039	0.0045	0.0042	0.0031
317	0.0002	-0.0001	0.001	0.0023	0.0039	0.0024	0.0022	0.0035	0.0043	0.0032	0.0028
316	0.0005	0.0001	0.0003	0.0025	0.004	0.0026	0.003	0.0032	0.0039	0.0027	0.0028
315	-0.0001	-0.0006	0.0007	0.0008	0.0026	0.0033	0.0028	0.0041	0.0035	0.0031	0.0025
314	0.0008	-0.0002	0.001	0.0022	0.0024	0.0026	0.0031	0.0018	0.003	0.0023	0.0014
313	0.0012	0.0005	0.0001	0.0014	0.0028	0.0012	0.0019	0.0016	0.0029	0.0024	0.0014
312	0.0013	0.0004	-0.0003	-0.0001	0.0017	0.0022	0.0013	0.0018	0.0031	0.0014	0.0015
311	0.0003	0.0001	-0.0008	-0.0003	0.0026	0.0015	0.0015	0.0008	0.0024	0.0024	0.0018
310	-0.0002	-0.0008	-0.0009	0.0007	0.001	0.0008	0.0017	-0.0002	0.0015	0.0011	0.0014
309	0.0001	-0.0005	-0.001	0.0006	0.0004	0.0011	0.0005	0.0002	0.0017	0.0011	0.0005
308	0	-0.002	-0.0015	0.0004	0.0006	0.0009	0.0004	0.0014	0.0013	0.0003	0
307	0.0004	-0.0013	-0.0015	0.0009	0.0012	0.0006	0.0004	0	0.0012	0.0006	0.0006
306	-0.0006	-0.0006	-0.0008	-0.0003	-0.0003	-0.0007	0.0009	-0.0001	0.0011	-0.0007	0.0009
305	-0.0001	-0.0005	-0.0017	-0.0012	-0.0005	-0.0008	0	-0.0014	0.0013	0.0001	-0.0012
304	0.0003	-0.0009	-0.0018	-0.0012	-0.0011	-0.0007	-0.001	-0.0003	-0.0008	0	-0.0011
303	0	-0.0008	-0.0023	-0.0004	-0.0006	-0.0012	0.0001	-0.0007	-0.0001	-0.0001	-0.0023
302	-0.0006	-0.0016	-0.0019	-0.0009	-0.0007	-0.0013	-0.0018	-0.0005	-0.0008	0.0001	-0.0008
301	-0.0006	-0.0011	-0.0014	-0.0013	-0.0011	-0.0016	-0.0008	-0.0011	0.0001	-0.0008	-0.0022
300	-0.0007	-0.0017	-0.0017	-0.0014	-0.0014	-0.0019	-0.0003	-0.0013	-0.001	-0.0011	-0.003
299	0.0001	-0.0016	-0.0022	-0.002	-0.0007	-0.0031	-0.002	-0.0029	-0.0012	-0.0009	-0.0024
298	-0.0007	-0.001	-0.0023	-0.0024	-0.0005	-0.003	-0.0016	-0.0026	-0.0011	-0.0014	-0.0018
297	-0.001	-0.002	-0.0029	-0.0028	-0.0015	-0.0026	-0.0027	-0.0023	-0.0016	-0.0011	-0.0021
296	0.0007	-0.0018	-0.0025	-0.0025	-0.0004	-0.0034	-0.0016	-0.0021	-0.0007	-0.001	-0.0032
295	0.0002	-0.0012	-0.003	-0.0022	-0.0019	-0.0031	-0.0032	-0.003	-0.0003	-0.001	-0.003
294	0.0003	-0.002	-0.0025	-0.0025	-0.0017	-0.0024	-0.0035	-0.0028	-0.0003	-0.0016	-0.0022
293	0.0014	-0.001	-0.0024	-0.0013	-0.0026	-0.0032	-0.0027	-0.0025	-0.0004	-0.0018	-0.0028
292	0.0015	0.0002	-0.0011	-0.0011	-0.0014	-0.0015	-0.0033	-0.0016	-0.0003	-0.0007	-0.0003
291	0.0031	0.0017	0.0005	0	0.0015	0	-0.0012	-0.0001	0.0011	0	-0.0001
290	0.0065	0.0043	0.0026	0.0014	0.0032	0.0018	0.0018	0.003	0.0033	0.0027	0.0031
289	0.0094	0.0058	0.0049	0.0057	0.006	0.0045	0.0038	0.0039	0.0063	0.0064	0.005
288	0.0121	0.0089	0.0079	0.0093	0.0107	0.0087	0.0081	0.0075	0.009	0.0098	0.0085
287	0.0153	0.0116	0.0108	0.0118	0.0131	0.0109	0.0109	0.0107	0.0121	0.0129	0.0123
286	0.0177	0.0155	0.0148	0.0147	0.0153	0.0142	0.0146	0.0152	0.0149	0.0173	0.015
285	0.0217	0.019	0.0186	0.0196	0.0198	0.0186	0.0175	0.0177	0.0204	0.0181	0.0186
284	0.0253	0.0234	0.0218	0.0226	0.0216	0.0203	0.0208	0.0203	0.024	0.0224	0.0224
283	0.0284	0.0248	0.0244	0.0251	0.0253	0.0236	0.0242	0.0239	0.0251	0.0259	0.0238
282	0.0296	0.027	0.0265	0.0283	0.0281	0.0259	0.0252	0.026	0.0279	0.0262	0.0253
281	0.0308	0.0283	0.0263	0.0284	0.0283	0.0261	0.0262	0.0266	0.0285	0.0283	0.0273
280	0.0315	0.0291	0.0281	0.0289	0.0273	0.0263	0.0259	0.0283	0.0292	0.028	0.027
279	0.0314	0.0317	0.0288	0.0301	0.0299	0.0271	0.0276	0.0284	0.0295	0.0298	0.0283
278	0.0326	0.0322	0.03	0.0306	0.0309	0.0303	0.0315	0.029	0.031	0.0303	0.0295
277	0.0351	0.0331	0.0319	0.0322	0.0317	0.0294	0.0303	0.0307	0.0304	0.0326	0.0303
276	0.0353	0.034	0.0312	0.0327	0.0322	0.0292	0.0313	0.0303	0.0329	0.0319	0.0309
275	0.0356	0.0333	0.0309	0.0312	0.0317	0.0295	0.0315	0.0312	0.0324	0.0313	0.0318
274	0.0339	0.0316	0.0296	0.0303	0.0316	0.0307	0.0287	0.0306	0.0307	0.029	0.029
273	0.0319	0.0296	0.0286	0.0285	0.0286	0.0285	0.029	0.0284	0.0297	0.0285	0.0273
272	0.03	0.03	0.0256	0.0278	0.0279	0.0274	0.0264	0.0259	0.0267	0.0259	0.0267
271	0.029	0.0282	0.0257	0.0269	0.0262	0.0242	0.0253	0.0238	0.0254	0.0253	0.0249
270	0.0281	0.027	0.0233	0.0245	0.0248	0.0229	0.0236	0.0247	0.0244	0.0239	0.0241
269	0.0273	0.0256	0.0236	0.0236	0.0238	0.0215	0.0223	0.023	0.0233	0.0241	0.0229
268	0.0253	0.0218	0.0218	0.0229	0.0213	0.0208	0.0217	0.0198	0.0211	0.0211	0.0208
267	0.0241	0.0223	0.0197	0.0213	0.0214	0.0178	0.0208	0.0209	0.0221	0.0197	0.0197
266	0.0224	0.0206	0.0183	0.0194	0.02	0.0178	0.0191	0.0173	0.0193	0.0188	0.0187
265	0.0207	0.0195	0.0173	0.0179	0.0186	0.017	0.0185	0.017	0.0175	0.0172	0.017
264	0.0199	0.0177	0.0149	0.0173	0.017	0.0164	0.0163	0.0148	0.0159	0.0154	0.0148
263	0.0174	0.0159	0.0134	0.0139	0.0154	0.0134	0.0138	0.0132	0.0149	0.0143	0.0149
262	0.0163	0.0145	0.0124	0.0143	0.0135	0.0119	0.0135	0.0132	0.0139	0.0125	0.0124
261	0.0135	0.0124	0.0116	0.0132	0.0138	0.0121	0.0115	0.0116	0.0117	0.0126	0.0117
260	0.014	0.0127	0.0102	0.0127	0.0131	0.0112	0.0112	0.012	0.0122	0.0116	0.0112
259	0.0119	0.0121	0.0095	0.0122	0.0119	0.0114	0.0107	0.0107	0.0121	0.0126	0.0093
258	0.0118	0.0108	0.0094	0.011	0.0122	0.0099	0.0099	0.0097	0.0103	0.0099	0.0101
257	0.0108	0.0084	0.0074	0.0088	0.01	0.0099	0.0099	0.0088	0.0102	0.0109	0.0082
256	0.0097	0.0085	0.007	0.0089	0.0098	0.0084	0.0096	0.0077	0.01	0.0098	0.0085
255	0.0086	0.0069	0.0063	0.0087	0.0087	0.0076	0.0067	0.0093	0.0103	0.0083	0.008
254	0.0078	0.0065	0.0056	0.0084	0.0106	0.0076	0.0077	0.0091	0.01	0.0081	0.0076
253	0.0071	0.0068	0.0064	0.0071	0.0088	0.0078	0.008	0.0085	0.01	0.0079	0.0077
252	0.0081	0.0061	0.0046	0.0086	0.008	0.0071	0.0077	0.0076	0.0084	0.0081	0.0084
251	0.0069	0.0063	0.005	0.0078	0.0098	0.0071	0.0071	0.0077	0.009	0.0076	0.009
250	0.0058	0.0055	0.0051	0.0077	0.0088	0.0081	0.008	0.0077	0.0085	0.0077	0.0072

## Sheet: Fig.3c
Fig. 3c
ch:AS	0	0.1	0.2	0.3	0.4	0.5	0.6	0.7	0.8	0.9	1
Δabsorbance at 408 nm	0.0021	0.0238	0.042	0.0581	0.0695	0.0803	0.0778	0.0804	0.0762	0.0775	0.0733
	0.0025	0.017	0.0319	0.0453	0.0546	0.0652	0.0682	0.0706	0.0733	0.0722	0.07
	0.0025	0.0208	0.0386	0.0577	0.068	0.0761	0.0767	0.0714	0.0719	0.069	0.0675
Average	0.00236667	0.0205333	0.0375	0.0537	0.0640333	0.0738667	0.0742333	0.0741333	0.0738	0.0729	0.0702667
SD	0.00023094	0.00340783	0.00513907	0.00727736	0.00820386	0.0077938	0.00525389	0.00544181	0.00219317	0.00429302	0.00290918

## Sheet: Fig.4e
Fig. 4e
MP-11 (μM)	0	2	4	6
Fe (0h)	0.007092	0.039006	0.024822	0.031914
	0.148932	0.131202	0.049644	0.117018
	0.056736	0.05319	0.095742	0.021276
Average	0.07092	0.074466	0.056736	0.056736
SD	0.0719759	0.049644	0.035988	0.052476
MP-11 (μM)	0	2	4	6
Fe (2h)	0.081558	1.35103	2.26944	2.9219
	0.07092	1.32266	2.18434	2.82616
	0.031914	1.06025	1.97867	2.7517
Average	0.061464	1.24465	2.14415	2.83325
SD	0.026138	0.160317	0.149494	0.0853253

## Sheet: Fig.5a
Fig. 5a
Time (h)	0	12	24	36	48	60	72	84	96
WT (g/L)	0.205	0.2	0.21	0.28	0.345	0.43	0.525	0.605	0.675
	0.185	0.18	0.195	0.265	0.345	0.405	0.49	0.59	0.665
	0.225	0.19	0.235	0.275	0.335	0.42	0.53	0.595	0.65
	0.225	0.21	0.23	0.29	0.35	0.45	0.475	0.56	0.695
Average	0.21	0.195	0.2175	0.2775	0.34375	0.42625	0.505	0.5875	0.67125
SD	0.0191485	0.0129099	0.0184842	0.0104083	0.00629153	0.0188746	0.0267706	0.0193649	0.0188746
Time (h)	0	12	24	36	48	60	72	84	96
Δssr1698 (g/L)	0.205	0.185	0.2	0.245	0.305	0.365	0.48	0.555	0.605
	0.205	0.202	0.21	0.238	0.305	0.377	0.445	0.547	0.585
	0.225	0.2	0.225	0.24	0.31	0.375	0.44	0.5	0.575
	0.205	0.185	0.2	0.23	0.29	0.355	0.42	0.48	0.575
Average	0.21	0.193	0.20875	0.23825	0.3025	0.368	0.44625	0.5205	0.585
SD	0.01	0.00927362	0.0118145	0.00623832	0.00866025	0.0101325	0.0249583	0.0362997	0.0141421

## Sheet: Fig.5b
Fig. 5b
Time (h)	0	12	24	36	48	60	72	84	96
WT (g/L)	0.19	0.2375	0.325	0.3475	0.3625	0.41	0.3875	0.39	0.395
	0.21	0.2375	0.295	0.3275	0.37	0.36	0.39	0.405	0.3775
	0.195	0.2425	0.3025	0.355	0.39	0.3875	0.425	0.4275	0.4075
	0.16125	0.1675	0.29	0.33	0.35	0.3375	0.3775	0.38	0.45375
Average	0.189062	0.22125	0.303125	0.34	0.368125	0.37375	0.395	0.400625	0.408437
SD	0.0203965	0.0359108	0.0154616	0.0133853	0.016755	0.0316557	0.0207163	0.0206534	0.032618
Time (h)	0	12	24	36	48	60	72	84	96
Δssr1698 (g/L)	0.1925	0.2325	0.2875	0.2925	0.3325	0.3625	0.33	0.3375	0.315
	0.19875	0.1775	0.25875	0.31375	0.325	0.3	0.3425	0.32	0.32375
	0.2	0.1875	0.2575	0.30125	0.31125	0.28625	0.28	0.30875	0.315
	0.153125	0.1725	0.250625	0.28375	0.30625	0.273125	0.330625	0.310625	0.365
Average	0.186094	0.1925	0.263594	0.297812	0.31875	0.305469	0.320781	0.319219	0.329688
SD	0.0222227	0.0273861	0.0163329	0.0128036	0.0121192	0.0395725	0.0277891	0.0131436	0.0239003

## Sheet: Fig.5c
Fig. 5c
Time (h)	0	12	24	24	36	48	48	60	72
WT (g/L)	0.045	0.05	0.095	0.06	0.085	0.125	0.04	0.095	0.16
	0.05	0.06	0.09	0.05	0.09	0.125	0.045	0.095	0.17
	0.045	0.07	0.105	0.04	0.09	0.13	0.04	0.1	0.16
	0.055	0.08	0.1	0.055	0.095	0.125	0.04	0.1	0.155
Average	0.04875	0.065	0.0975	0.05125	0.09	0.12625	0.04125	0.0975	0.16125
SD	0.00478714	0.0129099	0.00645497	0.00853913	0.00408248	0.0025	0.0025	0.00288675	0.00629153
Time (h)	0	12	24	24	36	48	48	60	72
Δssr1698 (g/L)	0.045	0.06	0.08	0.05	0.08	0.115	0.04	0.075	0.11
	0.05	0.05	0.07	0.05	0.07	0.09	0.045	0.085	0.12
	0.04	0.055	0.085	0.055	0.07	0.095	0.045	0.07	0.11
	0.055	0.075	0.085	0.04	0.08	0.09	0.025	0.08	0.1
Average	0.0475	0.06	0.08	0.04875	0.075	0.0975	0.03875	0.0775	0.11
SD	0.00645497	0.0108012	0.00707107	0.00629153	0.0057735	0.0119024	0.00946485	0.00645497	0.00816497

[truncated: 14 more sheets: Supplementary Fig.1, Supplementary Fig.2b, Supplementary Fig.2e, Supplementary Fig.3b, Supplementary Fig.3c, Supplementary Fig.3d, Supplementary Fig.5a, Supplementary Fig.9, Supplementary Fig.11, Supplementary Fig.14d, Supplementary Fig.15a, Supplementary Fig.15b, Supplementary Fig.16, Supplementary Fig.20c]
